# Supplementary material for: Analysis of Small RNAs in Streptococcus mutans under Acid Stress—A New Insight for Caries Research
Source: Int J Mol Sci. 2016 Sep 14;17(9):1529. doi: 10.3390/ijms17091529 (PMC5037804; doi:10.3390/ijms17091529)
Supplement: Supplementary file 1 [file ijms-17-01529-s001.zip]

Archive with 3 entries (3 files):
- Table S1.xlsx
- Table S2.xlsx
- Table S3.xlsx
