# Supplementary material for: Analysis of Small RNAs in Streptococcus mutans under Acid Stress—A New Insight for Caries Research
Source: Int J Mol Sci. 2016 Sep 14;17(9):1529. doi: 10.3390/ijms17091529 (PMC5037804; doi:10.3390/ijms17091529)
Supplement: Supplementary file 1 [file ijms-17-01529-s001.zip › Table S1.xlsx]

## Sheet: sRNAs with read counts ≥100
ID	start	seq	length	counts in sample A	counts in sample B	counts in sample C	average counts	strands	mismatch
srn338796	709355	AGAATATCATCAATACGCTG	20	72	114	143	109.667	-	0
srn643221	1366425	AATAAAATCCTACAGCCA	18	94	70	160	108	-	0
srn608134	1293265	AACAAGCCCAACTTGAAATCTTT	23	131	135	139	135	-	0
srn120672	260974	GTCCAGATCGTGATCAGA	18	102	111	186	133	-	0
srn471624	995415	AGATGAGTTCTCCTAGAA	18	146	155	268	189.667	-	0
srn471623	995414	AAGATGAGTTCTCCTAGAA	19	284	288	495	355.667	-	0
srn471619	995410	CAAAAAGATGAGTTCTCC	18	639	787	1037	821	+	0
srn45715	99781	CAACAACTACTACGCCAA	18	112	113	172	132.333	-	0
srn729234	1595564	AATCAACATCCAACACTTG	19	121	151	204	158.667	-	0
srn580069	1240817	GAAAATTATTCCGACCATCA	20	119	144	192	151.667	-	0
srn346201	718061	CAAAAATAGCAAACTGAGG	19	144	134	167	148.333	+	0
srn264667	552877	ATGGCTTTTAACTCTTTAGT	20	121	127	162	136.667	+	0
srn534666	1138795	GATGACATTGACTGGGACA	19	196	186	257	213	+	0
srn534665	1138794	TGATGACATTGACTGGGA	18	102	95	146	114.333	+	0
srn533960	1138098	CGTTAACCCTGCCAGTTTCCACA	23	270	196	151	205.667	-	0
srn211203	442095	AGAGAACAACAAAATCAACGTCA	23	207	218	279	234.667	-	0
srn740389	1619689	ACACTTCTTACAAACATCA	19	159	184	242	195	-	0
srn754385	1653814	CACGACGAGGCCTTAATCCCTG	22	206	158	169	177.667	-	0
srn936553	2022615	TATGATTTGGATCTGTGTA	19	205	250	426	293.667	+	0
srn587175	1254828	AGTATACTGTAAGTGGCTCATT	22	217	212	348	259	+	0
srn587174	1254827	CAGTATACTGTAAGTGGCTCATT	23	216	210	268	231.333	+	0
srn532805	1136955	ATTGAAGAAGAAAGACACA	19	294	224	398	305.333	-	0
srn120292	260569	CAGAACTTTTTGACCAAA	18	64	79	159	100.667	-	0
srn208025	438616	AGTAGTTATTTGTCGCATT	19	156	152	169	159	+	0
srn54436	121082	AAGTAGGAGGAAAACAGT	18	113	94	130	112.333	+	0
srn904890	1968040	GAGTGGCTGTTTTATGACA	19	100	101	112	104.333	+	0
srn347211	719211	AATCATTTGGAACGACTGTC	20	129	175	214	172.667	+	0
srn586791	1254505	AAAAAGCCCTATAATATC	18	125	137	214	158.667	-	0
srn798124	1755319	CCTAATCTTACAGTCTTT	18	684	814	1335	944.333	-	0
srn534133	1138276	CATTCTAACCAAGCCTGA	18	121	116	136	124.333	-	0
srn613122	1299494	TGATAGTCATGATAGTAGT	19	76	86	151	104.333	+	0
srn606163	1290464	TGATAGTCATGATAGTAGT	19	81	96	154	110.333	+	0
srn468087	989580	CCTAAATCTAACAGCTTA	18	1142	1293	1919	1451.33	-	0
srn133490	293207	AAGCTGTGTGCTCTATTTTT	20	750	753	815	772.667	+	0
srn133487	293204	TGTAAGCTGTGTGCTCTATT	20	785	764	817	788.667	+	0
srn133486	293203	ATGTAAGCTGTGTGCTCTATT	21	1820	1731	1624	1725	+	0
srn133485	293202	GATGTAAGCTGTGTGCTCTATT	22	2026	1914	1650	1863.33	+	0
srn133484	293201	CGATGTAAGCTGTGTGCTCTATT	23	4804	4867	4430	4700.33	+	0
srn371708	763762	AAAGCTGAGCAATATTTT	18	238	259	386	294.333	+	0
srn799422	1756620	AATGTTTGGACGAATGATA	19	99	117	137	117.667	+	0
srn799421	1756619	CAATGTTTGGACGAATGATA	20	128	106	148	127.333	+	0
srn909521	1976052	AGATTATTCACGCCTACC	18	105	97	118	106.667	-	0
srn348768	724289	ATGATCAACAGGCACCATA	19	380	369	382	377	-	0
srn348767	724288	TATGATCAACAGGCACCAT	19	200	180	245	208.333	-	0
srn348765	724286	TCTATGATCAACAGGCACCATA	22	254	254	302	270	-	0
srn822039	1794161	TAGCAGCCGAACTTTCTTG	19	120	86	160	122	+	0
srn822038	1794160	GTAGCAGCCGAACTTTCT	18	92	78	155	108.333	+	0
srn751903	1649481	TAACTTCATCTGTATCTTTGC	21	230	226	322	259.333	+	0
srn487557	1024205	TGATTCGTCTAGCGCTGATA	20	106	121	141	122.667	+	0
srn236413	494379	TAATCATTCGTCTAGCTGGT	20	198	194	267	219.667	+	0
srn791974	1746384	GATGAATACGATAAGCTGTA	20	82	116	143	113.667	+	0
srn580981	1241703	AAGCTGTAAGACTATCATT	19	137	164	350	217	+	0
srn718204	1569467	CACGTGCTGTTCTGGATACA	20	96	140	115	117	-	0
srn783150	1727885	AGGCCAGACTCAAACTTC	18	197	163	237	199	-	0
srn147024	321998	CATGGATTTCGTCACCGTA	19	156	206	283	215	-	0
srn147022	321996	AACATGGATTTCGTCACCGTA	21	173	177	196	182	-	0
srn920366	1996121	CATCGTTTCGTCTGCTTC	18	175	132	178	161.667	-	0
srn854594	1864364	AAAGAGCAGCTAAATCGGA	19	132	93	118	114.333	-	0
srn175330	374704	AACAAGCAATCAATCACATT	20	389	391	534	438	-	0
srn94256	213310	TCTGCATTTAAACGACTGACA	21	73	95	148	105.333	+	0
srn124398	268495	TGTTACTTGCTCTTTGTG	18	121	90	133	114.667	+	0
srn364668	751029	AAAAGCAAGACCGATAAT	18	152	116	205	157.667	-	0
srn535497	1139623	TACATCCGCTAGATGAGTCG	20	179	209	218	202	-	0
srn535482	1139614	CTGGCGTTTTACATCCGCTA	20	99	86	151	112	-	0
srn535481	1139613	ACTGGCGTTTTACATCCGCTA	21	648	709	853	736.667	-	0
srn535480	1139612	AACTGGCGTTTTACATCCGCTA	22	516	502	598	538.667	-	0
srn883477	1928411	GGAGAGCTTTAGTCCAAA	18	171	177	232	193.333	-	0
srn97609	217488	TACAAGCAGGTGTTGAAGTCGCA	23	130	101	138	123	-	0
srn96667	216072	TCCGCTGCTGATTAATTTCTG	21	112	86	119	105.667	+	0
srn96659	216067	TAAGGTCCGCTGCTGATT	18	471	389	532	464	+	0
srn96556	215910	TTGTTCGAGAACCTCTTCT	19	236	246	284	255.333	+	0
srn96394	215731	GGTGAGATATTCTGCATA	18	292	317	451	353.333	-	0
srn96252	215601	AGTCCATCTCGCTCCGTTA	19	90	100	109	99.6667	-	0
srn96190	215542	AGGAATAAGAGCTAGTTCA	19	233	188	253	224.667	-	0
srn96079	215457	TGTGGACTAAAAGATTAAC	19	86	107	161	118	+	0
srn96026	215413	CCTGTTCGTTTGATCACTAA	20	140	145	251	178.667	-	0
srn95964	215360	ATTGCAAGTGATGATGTT	18	189	188	261	212.667	+	0
srn95947	215345	ATCGTTCCACACTGTATTG	19	160	146	237	181	-	0
srn95946	215344	AATCGTTCCACACTGTATTG	20	322	301	381	334.667	-	0
srn95944	215342	TTAATCGTTCCACACTGTATTG	22	191	191	234	205.333	-	0
srn95892	215290	ACGGTGCGTCAGTTCTTTAGG	21	150	144	182	158.667	+	0
srn95820	215226	TCAGCCTGAAGTACTAGA	18	197	204	260	220.333	+	0
srn95788	215194	GATAGAATTGACGTTGAGA	19	117	106	164	129	+	0
srn95787	215193	TGATAGAATTGACGTTGAGA	20	4160	4752	6195	5035.67	+	0
srn95785	215191	GCTGATAGAATTGACGTTGA	20	1347	1233	1634	1404.67	-	0
srn95783	215189	TAGCTGATAGAATTGACGTT	20	203	235	336	258	+	0
srn95768	215175	AGAAATATCTGGCATAGC	18	215	194	283	230.667	+	0
srn95767	215174	AAGAAATATCTGGCATAGC	19	900	882	1169	983.667	+	0
srn95766	215173	CAAGAAATATCTGGCATA	18	228	328	461	339	+	0
srn95725	215142	TAAAATCGGGTTCTCTCT	18	416	408	537	453.667	+	0
srn95723	215140	AATAAAATCGGGTTCTCT	18	601	500	682	594.333	+	0
srn95652	215079	AATGGCTCGGTCATGCCTTGATG	23	165	132	120	139	+	0
srn95641	215069	ATCCTGATGGAATGGCTCGGT	21	441	450	434	441.667	+	0
srn95585	215019	CGAGCTGGTAAACAAACA	18	226	213	310	249.667	+	0
srn95559	214997	AAAACTACGAACCTTGTC	18	359	374	499	410.667	+	0
srn95513	214965	GGAGGATTGTAGGCCACA	18	105	98	125	109.333	+	0
srn95512	214964	TGGAGGATTGTAGGCCACA	19	395	387	543	441.667	+	0
srn95510	214962	TTTGGAGGATTGTAGGCC	18	110	118	136	121.333	+	0
srn94978	214256	AAGCGACGTGATTCTTTATG	20	86	111	141	112.667	+	0
srn94341	213390	AATATCACTAACCGGTTTA	19	233	237	280	250	-	0
srn94278	213329	CATTATCTCGACAATTCG	18	516	664	1042	740.667	-	0
srn94221	213285	AGCAAAAACGAGAACCTT	18	207	163	205	191.667	-	0
srn940409	2029020	ATAACCTCTGACTCTTTTG	19	157	132	203	164	+	0
srn940182	2028768	CATCTAAAGGGCTTCTTCTT	20	127	98	99	108	+	0
srn940179	2028765	TCTCATCTAAAGGGCTTCTTCTTT	24	342	248	243	277.667	+	0
srn940178	2028764	GTCTCATCTAAAGGGCTTCTTCTTT	25	166	109	119	131.333	+	0
srn940165	2028752	AGAAGTCTTTTAGTCTCA	18	132	170	283	195	-	0
srn940164	2028751	AAGAAGTCTTTTAGTCTCA	19	175	198	307	226.667	-	0
srn940163	2028750	AAAGAAGTCTTTTAGTCTCA	20	97	110	163	123.333	-	0
srn93986	213029	TGGCCTGTTGTTCCCAAAGG	20	166	136	152	151.333	+	0
srn93912	212942	AATCAATCGGAACTTTTC	18	131	158	282	190.333	+	0
srn93888	212915	GATCATCTAGAACTTTTA	18	92	94	203	129.667	+	0
srn93861	212883	CAAATCTAAGTACTCTTTTT	20	149	175	299	207.667	+	0
srn93785	212744	AACCGGTACTACTCATGTT	19	392	466	705	521	+	0
srn936286	2022258	CATTAGTCTTCTGTTCTCC	19	103	106	140	116.333	-	0
srn935946	2021857	TGAGCGTTTTACTTTTCGAACTTCT	25	97	147	145	129.667	+	0
srn93593	212512	AAACGTTGATTGGTTTTTG	19	101	96	157	118	+	0
srn93574	212494	TATAGTATTTAGCTCTTC	18	150	144	239	177.667	+	0
srn935729	2021596	TAAGATACGTTCAGCTGTT	19	198	252	346	265.333	+	0
srn935473	2021301	TCAAGGTACGATCTGGAA	18	278	298	540	372	+	0
srn935343	2021113	AATGATCGTTCGTCCATA	18	506	475	777	586	+	0
srn935311	2021079	CAATATCACCTGAATACT	18	274	408	451	377.667	+	0
srn935250	2020992	AGATTTCTGTTTCACCTG	18	88	104	154	115.333	+	0
srn93508	212434	TCAAACACTCTAAAATCA	18	96	121	185	134	-	0
srn934678	2020384	GATAATGTTCAGACCTTTA	19	244	263	440	315.667	-	0
srn934377	2020034	CAAATCAACAGGAACATT	18	145	120	166	143.667	-	0
srn933876	2019441	TACAGCCATTGAATCTGAATTTT	23	121	136	154	137	-	0
srn93336	212287	CTAGAACCTATCAATTTT	18	121	195	311	209	-	0
srn93291	212244	CCATTGTATCACATCTTA	18	300	321	564	395	-	0
srn93290	212243	ACCATTGTATCACATCTTA	19	111	145	163	139.667	-	0
srn93289	212242	CACCATTGTATCACATCTTA	20	156	180	221	185.667	-	0
srn93286	212239	CTTCACCATTGTATCACATCTTA	23	116	120	131	122.333	-	0
srn93106	212072	AGGTTCCATTTAAACTACTGCC	22	159	173	176	169.333	+	0
srn93011	211976	TAACTGTATAAGCATCTTGAT	21	258	350	487	365	+	0
srn92999	211962	AGAACTTTCATACTTAACTGTA	22	89	85	135	103	+	0
srn92943	211908	TGGTTTAGTAATCGTCTGTTTCT	23	495	574	692	587	+	0
srn92857	211824	CGAACTTTTCTTAACATACT	20	104	123	228	151.667	+	0
srn92850	211817	ACTCTTTCGAACTTTTCT	18	1050	941	1369	1120	+	0
srn92849	211816	TACTCTTTCGAACTTTTCT	19	1516	1417	2173	1702	+	0
srn92848	211815	ATACTCTTTCGAACTTTTCT	20	149	164	240	184.333	+	0
srn92847	211814	TATACTCTTTCGAACTTTTCT	21	274	260	366	300	+	0
srn92772	211753	CAACTGTATCTATCCTTCTA	20	279	229	352	286.667	-	0
srn92770	211751	AACAACTGTATCTATCCTTC	20	428	461	572	487	-	0
srn92761	211742	AAACGATAAAACAACTGTA	19	102	145	310	185.667	+	0
srn92710	211697	AAGGCGGTGTAGTTTGTG	18	365	386	563	438	+	0
srn92677	211675	TTTGGCAACTCACCCCCTCTCT	22	174	132	142	149.333	+	0
srn92674	211672	ACATTTGGCAACTCACCCCCTCTCT	25	203	142	147	164	+	0
srn92659	211659	AAGAAATTATGCCACATT	18	106	141	178	141.667	-	0
srn92657	211657	TAAAGAAATTATGCCACA	18	114	142	165	140.333	+	0
srn92656	211656	ATAAAGAAATTATGCCACATT	21	97	93	119	103	-	0
srn92635	211639	TTGGTGCGACGATATATA	18	141	127	158	142	+	0
srn92634	211638	ATTGGTGCGACGATATATA	19	135	127	131	131	+	0
srn92633	211637	AATTGGTGCGACGATATA	18	722	746	940	802.667	+	0
srn92632	211636	AAATTGGTGCGACGATATA	19	161	176	172	169.667	-	0
srn92631	211635	AAAATTGGTGCGACGATATA	20	471	460	518	483	-	0
srn92630	211634	AAAAATTGGTGCGACGATATA	21	215	197	241	217.667	-	0
srn92629	211633	CAAAAATTGGTGCGACGATATA	22	201	144	186	177	-	0
srn92624	211628	CCCAACAAAAATTGGTGCGACGATATA	27	179	144	112	145	-	0
srn92612	211616	CGCAAGCACTATCCCAACA	19	189	144	217	183.333	-	0
srn92589	211596	TCCAGCCATTCAGAAAATA	19	124	112	179	138.333	-	0
srn92588	211595	ATCCAGCCATTCAGAAAATA	20	168	182	256	202	-	0
srn92587	211594	TATCCAGCCATTCAGAAAATA	21	141	150	190	160.333	-	0
srn92557	211566	GCTAGCGGCACTTAATCGTCGTCTTT	26	722	607	528	619	-	0
srn92556	211565	AGCTAGCGGCACTTAATCGTCGTCTTT	27	162	209	140	170.333	-	0
srn92540	211550	CGAATACTGCGTCCGAGC	18	446	432	527	468.333	+	0
srn92537	211548	TGCGAATACTGCGTCCGA	18	272	335	467	358	-	0
srn92535	211546	GCTGCGAATACTGCGTCCG	19	122	108	118	116	-	0
srn92534	211545	AGCTGCGAATACTGCGTCCG	20	387	406	421	404.667	-	0
srn92533	211544	CAGCTGCGAATACTGCGTCCGA	22	392	390	398	393.333	-	0
srn92531	211542	CACAGCTGCGAATACTGCGTCCGA	24	564	683	575	607.333	-	0
srn92530	211541	ACACAGCTGCGAATACTGCGTCCGA	25	651	698	564	637.667	-	0
srn92529	211540	TACACAGCTGCGAATACTGCGTCCGA	26	328	306	289	307.667	-	0
srn92508	211521	GCAGAGCTAAGGCTTTTTTT	20	88	113	109	103.333	-	0
srn92504	211517	CTTGGCAGAGCTAAGGCTT	19	319	250	289	286	-	0
srn92491	211505	GAAAAGCCCTAGCTTGGCAGA	21	308	241	242	263.667	-	0
srn92489	211503	CGGAAAAGCCCTAGCTTG	18	101	108	122	110.333	-	0
srn92488	211502	ACGGAAAAGCCCTAGCTTG	19	110	110	126	115.333	-	0
srn924190	2002865	CTAGTTCCTGATCTAATT	18	135	135	219	163	+	0
srn923587	2001882	TGAGGAAATAGTCACTTG	18	200	251	374	275	+	0
srn923585	2001880	ATTGAGGAAATAGTCACT	18	689	765	965	806.333	-	0
srn923457	2001768	ACGTGCTAATTCTTTACC	18	85	96	127	102.667	+	0
srn923455	2001766	CGACGTGCTAATTCTTTACC	20	1989	1931	2542	2154	+	0
srn923410	2001728	TGCGGTTGTTTGGTCCATG	19	181	150	152	161	+	0
srn923400	2001719	AAAGTTTGCTGCGGTTGTT	19	135	118	134	129	+	0
srn923333	2001636	GAAGAGATTACGGAATTGTT	20	66	101	147	104.667	+	0
srn923255	2001546	AAGACGGTAAACAACATTGT	20	203	241	316	253.333	+	0
srn923254	2001545	CAAGACGGTAAACAACATTGT	21	1111	1363	1700	1391.33	+	0
srn923220	2001509	CAAATTGACGAGCTTGAC	18	606	583	985	724.667	+	0
srn923201	2001488	CAAGAATGTGACCGTGAT	18	156	124	174	151.333	+	0
srn923087	2001358	AATGCTGGACGTCCTACT	18	202	162	278	214	+	0
srn923041	2001312	AAGACGTGTCAATGAACCTTCAAG	24	210	225	231	222	+	0
srn920749	1996595	AATCTCTGGATCATAAATTTTTT	23	100	80	122	100.667	+	0
srn918952	1994442	TGACTATATGATGTGATG	18	74	104	136	104.667	+	0
srn91701	210471	AAGGACTTTTAAAATCTTTTTG	22	105	85	126	105.333	+	0
srn916986	1991688	CAAATACCAGTCCATTCG	18	122	107	158	129	-	0
srn91655	210432	CAGAGTTGTCTGACGCACT	19	137	172	210	173	-	0
srn91649	210426	TGCCTGCAGAGTTGTCTGACGCACT	25	113	149	77	113	-	0
srn91646	210423	TTCTGCCTGCAGAGTTGTCTGAC	23	163	113	142	139.333	+	0
srn91645	210422	GTTCTGCCTGCAGAGTTG	18	116	135	126	125.667	-	0
srn91643	210420	CAGTTCTGCCTGCAGAGT	18	176	153	185	171.333	+	0
srn91632	210409	AGTGTGTTATTCAGTTCTGCCT	22	213	213	238	221.333	+	0
srn91630	210407	TTAGTGTGTTATTCAGTTCTG	21	101	149	144	131.333	+	0
srn91608	210391	AAGTGTCTAAGTTAGATT	18	106	83	228	139	-	0
srn914723	1988016	AGTCTGTTCCAACCGTCTCT	20	127	140	155	140.667	-	0
srn912122	1979677	AATGTCGGAATAAAGGAATTTTCT	24	86	104	133	107.667	+	0
srn911713	1979007	TTGTGTAATGAGCTGTGT	18	192	177	294	221	+	0
srn911691	1978984	AAATGGTAGAAATTTGGCA	19	89	113	184	128.667	+	0
srn911656	1978916	CGAGATCATTTGTGACGTT	19	68	95	136	99.6667	+	0
srn911629	1978891	TGAGAAAACGATTAGCTGATA	21	133	130	208	157	+	0
srn910042	1976598	TCGGAATCACTTTTCTCAACTAT	23	117	118	165	133.333	-	0
srn909926	1976488	GACCGGAGTTGAAGCCATT	19	283	259	325	289	-	0
srn909840	1976401	CACCGCAACAGCTCATATT	19	454	414	457	441.667	-	0
srn909659	1976205	CGTCAGCCTTCCCAGCATT	19	247	268	316	277	-	0
srn909613	1976166	CAGTTGCCGTGTCAGTCT	18	306	268	408	327.333	-	0
srn909514	1976045	TACAGTCAGATTATTCACGCCTAC	24	187	184	237	202.667	-	0
srn909505	1976036	ACAATTTCTTACAGTCAGA	19	114	169	255	179.333	-	0
srn909504	1976035	AACAATTTCTTACAGTCA	18	120	176	348	214.667	-	0
srn909185	1975598	CACAGACTTCAAGCCAAA	18	192	209	283	228	-	0
srn907973	1973392	TAATCTGCGGACTTTGAG	18	195	171	233	199.667	+	0
srn905052	1968172	AATGGAGTCGTAGTCACA	18	98	110	139	115.667	+	0
srn905049	1968169	AAAAATGGAGTCGTAGTCA	19	272	203	338	271	-	0
srn90412	202814	TTATTTTTAAGTCAAGTCGGACTACGATTTC	31	390	401	406	399	-	0
srn904025	1966582	ACTCTGACAATCTAAATATT	20	189	203	321	237.667	-	0
srn903903	1966499	TCACAATACGAAGCTGTA	18	124	143	232	166.333	+	0
srn903845	1966446	AATGTATCTGGTACTATCT	19	94	107	168	123	+	0
srn903806	1966393	AATAAGAGTCCAATTGATT	19	130	153	227	170	-	0
srn903795	1966375	CATTATCAAGCACTCTTA	18	158	127	203	162.667	-	0
srn900908	1960588	TAAGGATTTTTGCACTGTG	19	587	564	805	652	+	0
srn894439	1947286	TATAAACAAAATAAGCCCT	19	139	132	180	150.333	-	0
srn885795	1931323	CAAGGAGAAGCTGATACT	18	150	223	299	224	+	0
srn885622	1931077	TGATTGGATTGACTTTCC	18	95	99	145	113	+	0
srn885485	1930913	AGTGCTTATCAACTTGAT	18	112	112	184	136	+	0
srn885242	1930560	AATTCCTAGATCCGCTGTAG	20	183	125	196	168	+	0
srn885221	1930536	AATATCGGTGCCATCTCC	18	132	108	128	122.667	+	0
srn885197	1930508	TCAGGACGATATCAGCTG	18	294	374	510	392.667	+	0
srn885123	1930440	TCGGGTAATAATTTGTAAACG	21	86	112	115	104.333	+	0
srn885071	1930400	TGAGAAGGACAATCACAAATAGAGC	25	108	112	116	112	+	0
srn885001	1930331	TTAGGGTAGAACCTTCATG	19	148	129	308	195	+	0
srn884975	1930302	TAAAAGTCTGAGGCTGTT	18	195	168	316	226.333	+	0
srn884846	1930121	ATCGGTGCCAATACAGCATT	20	171	165	102	146	+	0
srn884842	1930117	AATCATCGGTGCCAATAC	18	206	114	169	163	+	0
srn884839	1930114	GTGAATCATCGGTGCCAATACAGCATT	27	238	228	168	211.333	+	0
srn884838	1930113	CGTGAATCATCGGTGCCAATACAGCATT	28	969	831	581	793.667	+	0
srn884837	1930112	ACGTGAATCATCGGTGCCAATACAGCATT	29	1388	1221	819	1142.67	+	0
srn884836	1930111	AACGTGAATCATCGGTGCCAATACAGCATTT	31	1190	872	685	915.667	+	0
srn884835	1930110	AAACGTGAATCATCGGTGCCAATACAGCATTT	32	734	561	352	549	+	0
srn884834	1930109	AAAACGTGAATCATCGGTGCCAATACAGCATTT	33	269	145	119	177.667	+	0
srn884833	1930108	CAAAACGTGAATCATCGGTGCCAATACAGCATT	33	528	370	245	381	+	0
srn884832	1930107	ACAAAACGTGAATCATCGGTGCCAATACAGCATT	34	247	147	85	159.667	+	0
srn884831	1930106	TACAAAACGTGAATCATCGGTGCCAATACAGCATT	35	1995	1131	829	1318.33	+	0
srn884830	1930105	ATACAAAACGTGAATCATCGGTGCCAATACAGCATT	36	499	263	196	319.333	+	0
srn884829	1930104	AATACAAAACGTGAATCATCGGTGCCAATACAGCATT	37	140	99	69	102.667	+	0
srn884828	1930103	CAATACAAAACGTGAATCATCGGTGCCAATACAGCATT	38	216	101	78	131.667	+	0
srn884780	1930064	AGTCAGAGCGAGTTGCCCACCTG	23	153	146	138	145.667	-	0
srn884708	1930003	TATTATCGGGAAACAAAAGTCTTCT	25	113	97	97	102.333	+	0
srn884680	1929976	TCTAAGTGTTGACCGACTA	19	105	111	151	122.333	-	0
srn884660	1929956	CTGTGGCATACGAATTCACATCTAAGTGTTGACCGACT	38	920	616	470	668.667	+	0
srn884658	1929954	TGCTGTGGCATACGAATTCACATCTAAGTGTTGACC	36	136	101	109	115.333	+	0
srn884657	1929953	TTGCTGTGGCATACGAATTCACATCTAAGTG	31	141	99	90	110	+	0
srn884656	1929952	ATTGCTGTGGCATACGAATTCACA	24	2034	1728	1374	1712	+	0
srn884655	1929951	AATTGCTGTGGCATACGAATTCACA	25	161	182	159	167.333	+	0
srn884378	1929593	CCTAAGTCTAATTCCGCTT	19	159	164	208	177	-	0
srn883969	1929090	TGCAAGCAGCTCTGACAGATA	21	165	118	163	148.667	-	0
srn883672	1928675	AAGCATCTAGTCGGTCAA	18	118	112	218	149.333	-	0
srn883669	1928672	CAAAAGCATCTAGTCGGTCAA	21	106	96	151	117.667	-	0
srn879078	1918940	TAACGCGCTGAATGACAATTTTCA	24	150	132	98	126.667	+	0
srn878742	1918475	AATAGCCATAATAGTCTGA	19	113	115	193	140.333	-	0
srn877925	1917549	TTAGGCAGAAGATACTTCGTATACT	25	121	136	121	126	+	0
srn877762	1917318	TAATCTGGTAAGTTCTTAGT	20	197	254	258	236.333	+	0
srn877688	1917234	AAAGGATTTGTAGCAGACT	19	1303	1577	2080	1653.33	+	0
srn877687	1917233	GAAAGGATTTGTAGCAGACT	20	872	847	1037	918.667	+	0
srn877686	1917232	GGAAAGGATTTGTAGCAGACT	21	332	253	331	305.333	+	0
srn877610	1917166	CAGCATCTGTTTCAACCTGC	20	136	118	158	137.333	+	0
srn877597	1917155	CAAGGCTTTAACAGCATCTGTT	22	97	115	120	110.667	+	0
srn877116	1916329	AAACCTTGAGGCTTTGTG	18	172	203	222	199	+	0
srn874931	1911298	GCTGATCGTGATTATTCC	18	182	144	239	188.333	+	0
srn874733	1910792	TTGGCCTTCGTACTCTCGTT	20	148	154	202	168	+	0
srn87448	190717	CAGCGTCGGTTTCAGTGGCTAGCTATTCAATCG	33	162	123	109	131.333	+	0
srn87055	187580	AGAGATGGTTCATTGACA	18	80	92	141	104.333	+	0
srn86568	185168	TGAGCAGTTCTGACCGTT	18	541	490	609	546.667	+	0
srn860877	1879860	TCAAAAAGCGTTTATTTA	18	157	221	312	230	-	0
srn860876	1879859	ATCAAAAAGCGTTTATTTA	19	337	527	751	538.333	-	0
srn860875	1879858	AATCAAAAAGCGTTTATTTA	20	79	105	126	103.333	-	0
srn860636	1878438	GGTTCGTCTTCTTGTTCAGT	20	320	253	220	264.333	-	0
srn860633	1878435	GTTGGTTCGTCTTCTTGTTCAGT	23	151	107	114	124	-	0
srn860632	1878434	GGTTGGTTCGTCTTCTTGTTCAGT	24	440	339	348	375.667	-	0
srn860631	1878433	TGGTTGGTTCGTCTTCTTGTTCAGT	25	148	138	159	148.333	-	0
srn860630	1878432	TTGGTTGGTTCGTCTTCTTGTTCAGT	26	131	105	94	110	-	0
srn860629	1878431	TTTGGTTGGTTCGTCTTCTTGTTCAGT	27	144	119	121	128	-	0
srn860628	1878430	CTTTGGTTGGTTCGTCTTCTTGTTCAGT	28	164	176	162	167.333	-	0
srn860627	1878429	ACTTTGGTTGGTTCGTCTTCTTGTTCAGT	29	253	182	142	192.333	-	0
srn860626	1878428	CACTTTGGTTGGTTCGTCTTCTTGTTCAGT	30	115	108	88	103.667	-	0
srn860624	1878426	TGCACTTTGGTTGGTTCGTCTTCTTGTTCAGT	32	153	109	108	123.333	-	0
srn860621	1878423	CCCTGCACTTTGGTTGGTTCGTCTTCTTGTTCAGT	35	173	113	90	125.333	-	0
srn860620	1878422	ACCCTGCACTTTGGTTGGTTCGTCTTCTTGTTCAGT	36	199	118	131	149.333	-	0
srn860619	1878421	CACCCTGCACTTTGGTTGGTTCGTCTTCTTGTTCAGT	37	192	124	110	142	-	0
srn860616	1878418	TGTCACCCTGCACTTTGGTTGGTTCGTCTTCTTGTTCAGT	40	318	189	176	227.667	-	0
srn860611	1878413	CTTTATGTCACCCTGCACTTTGGTTGGTTCGTCTTCTTGTTCAGT	45	196	43	67	102	-	0
srn860203	1876489	TGTCAATGAACCATCTCT	18	67	112	148	109	-	0
srn859827	1873337	CGATTGAATAGCTAGCCACTGAAACCGACGCTG	33	175	129	109	137.667	-	0
srn85964	184554	TAAACTGTAAGTCTTCCT	18	150	147	246	181	+	0
srn858592	1870839	TGTGGAATGAACTGCCTACT	20	94	86	120	100	+	0
srn858465	1870727	AGTAAACTTTCCAGTCGCTA	20	97	107	171	125	-	0
srn857996	1870235	TTAGACTTTTTTCCTGTG	18	104	128	215	149	+	0
srn857933	1870168	AGAGATTTCACGGCTTTTG	19	174	176	181	177	+	0
srn857871	1870061	GATGTTCATGCTCTTTGG	18	136	143	198	159	+	0
srn857545	1869568	AACCGACTCTAGACTAACTTTTA	23	105	71	125	100.333	+	0
srn855555	1867272	ACGCAGTCTACAGACTAA	18	129	118	179	142	-	0
srn855447	1867159	CATCTCGTACCTATCCTTG	19	123	116	183	140.667	-	0
srn855408	1867118	ACACAGGTTATGATCCAA	18	550	677	895	707.333	-	0
srn85486	184015	TCAGGATCTTTGAGCCACA	19	248	230	295	257.667	+	0
srn854698	1864434	AACCAAAGCAAACGACAAATAAT	23	117	91	124	110.667	-	0
srn85460	183996	AATGACGGAGTAGATTTTT	19	142	111	163	138.667	+	0
srn854596	1864366	AGAGCAGCTAAATCGGACTT	20	149	165	177	163.667	+	0
srn854595	1864365	AAGAGCAGCTAAATCGGA	18	187	191	247	208.333	-	0
srn854593	1864363	AAAAGAGCAGCTAAATCGGA	20	368	360	519	415.667	-	0
srn854592	1864362	AAAAAGAGCAGCTAAATCGGA	21	885	879	1083	949	-	0
srn853870	1863113	CATCTGGACTGGCATTACC	19	105	98	140	114.333	+	0
srn853709	1862889	TGGCGTTAAGACTTCATTATCT	22	154	141	150	148.333	+	0
srn8528	21845	CAGCGTCGGTTTCAGTGGCTAGCTATTCAATCG	33	187	121	101	136.333	+	0
srn85252	183776	CAATAAAAGGAACTTTTG	18	324	353	648	441.667	+	0
srn85156	183668	TGAAAATATAAGGATTGCT	19	110	160	300	190	+	0
srn849175	1851013	TAATATCTGGTAGAATTTTCT	21	348	394	584	442	+	0
srn849084	1850911	TACGAACCTGATTTTCTG	18	208	230	351	263	+	0
srn847231	1848155	ACAGCCAGTACCATTTCA	18	244	258	380	294	-	0
srn847148	1848069	AGAAGCCAAACGATCTTATT	20	122	166	241	176.333	-	0
srn847120	1848039	CAACTACAAGCAATCTCA	18	93	130	221	148	-	0
srn847119	1848038	GCAACTACAAGCAATCTCA	19	150	200	290	213.333	-	0
srn846941	1847849	GCCAAACAGATTACGGACTCA	21	176	201	249	208.667	-	0
srn846537	1847421	TCTGACTGTGACATTTGAC	19	84	85	141	103.333	+	0
srn846493	1847388	AGGAAAAACACAGTCAGA	18	133	151	282	188.667	-	0
srn84399	182771	AAAAAGGACAGATTCTAG	18	98	94	149	113.667	-	0
srn842465	1834385	AAACGGCTGCAACCTGTGCA	20	101	91	110	100.667	+	0
srn838314	1826446	ACAAGTAAAACGATAGGTTG	20	111	124	161	132	-	0
srn838313	1826445	AACAAGTAAAACGATAGGTTG	21	517	446	667	543.333	-	0
srn837954	1826065	CAGGATTTTCACAGGTCAG	19	107	99	151	119	-	0
srn837680	1825734	TCTATCTTAACCAGCCTG	18	225	195	287	235.667	-	0
srn837543	1825589	TCAAAGTATACCACTGCCTA	20	96	91	116	101	-	0
srn837520	1825565	CACCAGCTAATTCCACAA	18	102	77	126	101.667	-	0
srn837367	1825397	AATCCTAAACTTCGCGTTA	19	149	136	207	164	-	0
srn837195	1825217	TACCGTCTGACGTCCACC	18	180	162	249	197	-	0
srn837163	1825189	TCAGGGTGAACAAGAAATCGGTTA	24	117	86	106	103	-	0
srn831272	1809853	TACTGTAATTTCTTTGGCATTATT	24	193	215	220	209.333	+	0
srn831270	1809851	TCTACTGTAATTTCTTTGGCATTATT	26	205	218	204	209	+	0
srn831185	1809761	GAAGGATCGTCAATCACA	18	109	126	176	137	+	0
srn830977	1809513	TATCATTTGAACGGCGGCT	19	132	153	200	161.667	+	0
srn830976	1809512	TTATCATTTGAACGGCGGCT	20	89	92	137	106	+	0
srn830857	1809394	CAAATATTCTCGCTGACG	18	237	220	213	223.333	+	0
srn830793	1809317	TGAGACTGTTCTAATTTTTGC	21	222	198	288	236	+	0
srn830673	1809193	TAAACGTCTAATTCTATCAGC	21	228	222	253	234.333	+	0
srn830338	1808847	GCTCTAGGTTACTTCATT	18	282	337	435	351.333	-	0
srn830159	1808613	CGTCAAACAATCAGTGATTT	20	83	100	167	116.667	-	0
srn823260	1795569	CAAGATAGAAAGTATGGT	18	76	101	156	111	+	0
srn823034	1795230	TAATCAAGTGTGCTGTCGTG	20	103	130	147	126.667	+	0
srn822713	1794840	AAATGGTAGCTATTTTGTCC	20	128	190	307	208.333	+	0
srn822498	1794612	TAGCCATATAACCTTGCC	18	169	185	218	190.667	+	0
srn822483	1794593	AATGCTGTACCGCCTGCA	18	236	233	252	240.333	+	0
srn822032	1794155	TAATTGTAGCAGCCGAACTTTCT	23	146	132	179	152.333	+	0
srn821904	1794054	TAAGAAAATGATTCTGCTGGC	21	94	118	151	121	+	0
srn821820	1793975	AACGCTACTGTGTCTTTT	18	318	314	445	359	+	0
srn821810	1793965	GATTTTTTTGAACGCTACTG	20	93	91	130	104.667	+	0
srn821809	1793964	AGATTTTTTTGAACGCTACTG	21	101	80	148	109.667	+	0
srn821730	1793890	CAGAAGTACCAAGAGTAT	18	878	746	1156	926.667	-	0
srn821729	1793889	TCAGAAGTACCAAGAGTAT	19	140	131	223	164.667	-	0
srn821727	1793887	TATCAGAAGTACCAAGAGTAT	21	103	118	150	123.667	+	0
srn821725	1793885	ACTATCAGAAGTACCAAGAGTAT	23	391	478	430	433	-	0
srn821610	1793786	TAGGACCTAGATTTATCTGTT	21	166	189	225	193.333	+	0
srn821584	1793763	TCCAACTTGATCATTTTATTT	21	57	97	158	104	-	0
srn818104	1789975	TATAGATATTATAGAGCCGT	20	83	120	103	102	-	0
srn814282	1782607	TTAGACGTTGAACCTTTTTA	20	208	222	303	244.333	+	0
srn814237	1782517	TAAGGTTGTCTGCTTTCT	18	85	106	127	106	+	0
srn814207	1782468	TCTGTGTAGCACTTTTCC	18	113	93	178	128	+	0
srn8120	18708	AGAGATGGTTCATTGACA	18	99	111	144	118	+	0
srn811622	1776935	AAAATATATTTATTCAGGAGTAA	23	211	220	285	238.667	-	0
srn811034	1776198	CGACTTTAGCCACTTGTA	18	372	302	411	361.667	+	0
srn810947	1776116	GGTATAAATTACAGTGTTT	19	110	100	172	127.333	-	0
srn810761	1775981	AACGAACCATCTGACGAAATT	21	88	106	135	109.667	-	0
srn810758	1775978	AGGAACGAACCATCTGACGAAATT	24	142	102	115	119.667	-	0
srn810704	1775934	CTCGCTGTGATTATACTGCT	20	242	259	276	259	+	0
srn810701	1775931	TGACTCGCTGTGATTATACTGCT	23	248	249	256	251	+	0
srn810398	1775560	TATCGACTTGTGGTACAAATT	21	92	116	123	110.333	+	0
srn808490	1772893	GGTCAGCTTCAAAAGATA	18	119	141	225	161.667	-	0
srn808060	1772340	CAAAGAAGATCGTGCTGCCG	20	131	102	165	132.667	-	0
srn806785	1770575	AAGAAAATTCTGACCGTA	18	77	102	168	115.667	-	0
srn805848	1769327	ACATTATCTATAGCCTTA	18	252	277	440	323	-	0
srn805847	1769326	GACATTATCTATAGCCTTA	19	169	156	303	209.333	-	0
srn805731	1769168	AACAAAGTATTACACCATTA	20	400	338	628	455.333	-	0
srn803148	1763574	AAACGACGTAAACTTTCT	18	72	107	138	105.667	+	0
srn800623	1758085	CATCAGGTCTTTGAGCTCTCTGACCTA	27	153	96	92	113.667	-	0
srn800622	1758084	TCATCAGGTCTTTGAGCTCT	20	126	96	105	109	-	0
srn800621	1758083	ATCATCAGGTCTTTGAGCTCT	21	126	100	123	116.333	-	0
srn800380	1757893	ATTAAGACCCCCAACAAT	18	434	434	439	435.667	-	0
srn800379	1757892	AATTAAGACCCCCAACAAT	19	162	150	170	160.667	-	0
srn799334	1756513	TATGCTAGACGACGTTTTTCC	21	141	120	146	135.667	+	0
srn799273	1756424	ATAGACGGTCAAACTCGT	18	303	307	352	320.667	+	0
srn798986	1756077	TGACGTAAACACGCTGACC	19	253	252	364	289.667	+	0
srn798965	1756065	CAACAACTTCTGTGACGT	18	141	155	188	161.333	+	0
srn798929	1756028	CGTGTAGCACGACTTTCC	18	114	99	139	117.333	+	0
srn798897	1756007	TAACTGTTTGATTGACCTTCACGTG	25	133	149	148	143.333	+	0
srn798840	1755945	ATTGTGAAGAACCTTGGG	18	614	576	796	662	+	0
srn798806	1755910	TGGACTTTCATCTCTAGCA	19	99	90	133	107.333	+	0
srn798516	1755655	TTACGTTGATTCTTAGCC	18	103	96	177	125.333	+	0
srn798504	1755641	TAGCTGTTGTTACCTTACG	19	642	701	879	740.667	+	0
srn798406	1755540	CAATAATTTCTTGTCCAA	18	75	79	148	100.667	-	0
srn798317	1755478	TCAAGTTTTTAGAAGACAAA	20	252	267	482	333.667	-	0
srn798246	1755429	TTTGACATTTTGAATCAGACT	21	102	119	183	134.667	+	0
srn798239	1755423	AAACTCTTTGACATTTTG	18	64	78	164	102	+	0
srn798216	1755399	GAAGGAGTTTGAGACTTTTG	20	136	130	211	159	+	0
srn798067	1755256	AATTGGAACCTGTTCATT	18	274	264	377	305	+	0
srn798063	1755252	TTTGAATTGGAACCTGTTCATT	22	82	105	119	102	+	0
srn797890	1755084	CAAGCGCATGAGATACTTTGTG	22	166	185	206	185.667	+	0
srn797824	1754985	TAAGGTCAAGAAGATATTATG	21	396	398	521	438.333	+	0
srn797645	1754775	AAAGAATAGTAGTACCGAT	19	289	320	556	388.333	+	0
srn797507	1754626	TATTGGCTGAATTTGTTTTT	20	290	330	444	354.667	+	0
srn796945	1754033	GGTTTTCTTAGTATCTACT	19	99	112	199	136.667	-	0
srn796907	1753997	AGTAACAGGAGTATCTTCTTT	21	145	175	185	168.333	-	0
srn796721	1753785	AGACATTCATCCAAAACAACTTG	23	102	109	159	123.333	-	0
srn796647	1753713	AGTCAGATTGCCAATAGCCTT	21	144	129	203	158.667	-	0
srn796530	1753597	TTGAAATCAACAATCGGAAAA	21	128	130	199	152.333	-	0
srn796487	1753534	AGTCAGTAGAGGTCTTTTTA	20	480	350	491	440.333	-	0
srn796483	1753530	CATCAGTCAGTAGAGGTCTTTTTA	24	116	86	134	112	-	0
srn795776	1752377	TGAGTGCTATTGTCGTTA	18	135	141	234	170	-	0
srn795552	1752126	AATTGAGACACAACAGGCCATT	22	135	114	136	128.333	-	0
srn795491	1752068	GCAATACATCCAGTCTCA	18	154	175	265	198	-	0
srn795490	1752067	AGCAATACATCCAGTCTCA	19	452	595	767	604.667	-	0
srn795444	1752018	CCTCAGAGCCTCTCTAAA	18	224	197	239	220	-	0
srn795043	1751623	AGAGCACCACTTGATGTTGA	20	101	103	188	130.667	-	0
srn794986	1751569	CAGGAAGAGTCTTTACAGATTG	22	161	134	173	156	-	0
srn793239	1748321	AAGTGGTCGCTGGCTGTCC	19	149	113	156	139.333	+	0
srn792779	1747528	TAAAATCTAAGACATCTG	18	84	89	184	119	+	0
srn792374	1746870	TCACGACTTTACTGACCATGGT	22	155	153	223	177	+	0
srn791868	1746268	GTGTCGTTTATATAACTCTA	20	119	147	243	169.667	+	0
srn791859	1746259	GCTCTTAGAGTGTCGTTTA	19	93	90	162	115	-	0
srn791853	1746253	GGAAAAGCTCTTAGAGTGTCGTTTA	25	98	89	129	105.333	-	0
srn791600	1745960	AAAAAACAAAAAGATTCTCTAGTTA	25	251	270	283	268	-	0
srn791553	1745891	ACACGGATGCTGCGACTT	18	101	102	110	104.333	-	0
srn791525	1745855	AACAACAGTCTCAAATTA	18	254	331	571	385.333	-	0
srn791518	1745848	ACTATGGAACAACAGTCTCA	20	153	176	241	190	-	0
srn791365	1745696	GATAACATTACATCCTTG	18	140	194	279	204.333	-	0
srn791364	1745695	TGATAACATTACATCCTTG	19	89	98	161	116	-	0
srn791310	1745645	AGTTTACTGCCACTTACTGTTA	22	350	486	538	458	-	0
srn791220	1745548	TATGAGACAAACGATCTATGA	21	147	170	259	192	-	0
srn791218	1745546	ATTATGAGACAAACGATCTATGA	23	92	100	119	103.667	-	0
srn791217	1745545	TATTATGAGACAAACGATCTATGA	24	298	337	421	352	-	0
srn790797	1744944	CAAGTGTCGCTGGTTTACC	19	171	144	212	175.667	+	0
srn790017	1743823	TTTGTCTTTTGTGGGTTGATT	21	90	136	159	128.333	+	0
srn789678	1743467	GGAGAGCTGTCCATCATT	18	322	255	377	318	-	0
srn789626	1743422	GGCTTTAAGTCCGTCTTT	18	105	123	207	145	-	0
srn789437	1743237	AGAAAGTTTCTGCTCCTA	18	113	138	232	161	-	0
srn788396	1741843	AATTTACTGATGTCCTTA	18	229	303	461	331	-	0
srn788332	1741760	TACAGGAAATGTCCGAGA	18	106	110	185	133.667	-	0
srn784354	1730244	TATGAAATTTTTCTGCAGACT	21	169	158	223	183.333	+	0
srn783453	1728157	ACTATCTTTATATCCTCA	18	100	89	142	110.333	-	0
srn783437	1728143	ATCAGTCTAATCTTACTATC	20	84	110	153	115.667	-	0
srn783436	1728142	AATCAGTCTAATCTTACTATC	21	164	205	223	197.333	-	0
srn783372	1728084	ATTATTTGCGGCACAGTCT	19	129	123	203	151.667	-	0
srn783231	1727949	CATAGAAGGTTAAACAGAAA	20	144	147	200	163.667	-	0
srn783058	1727802	AGAGCCTGTCTACGCTTA	18	178	184	259	207	-	0
srn783057	1727801	CAGAGCCTGTCTACGCTTA	19	525	446	589	520	-	0
srn783056	1727800	GCAGAGCCTGTCTACGCTTA	20	1083	1052	1200	1111.67	-	0
srn783046	1727792	ACGGGATTGCAGAGCCTG	18	182	181	302	221.667	-	0
srn783007	1727755	GAAGGAATTCCTGTCGCTCT	20	88	108	118	104.667	-	0
srn783006	1727754	AGAAGGAATTCCTGTCGCTCT	21	192	194	161	182.333	-	0
srn783005	1727753	AAGAAGGAATTCCTGTCGCTCT	22	174	182	138	164.667	-	0
srn782967	1727720	CCGAGGCTGCTCAAAGCATTA	21	179	150	165	164.667	-	0
srn782729	1727504	CACCTACACATGGACCGCTT	20	155	138	142	145	-	0
srn782725	1727500	CAAACACCTACACATGGACCGCTT	24	154	122	123	133	-	0
srn782668	1727449	CATGCTGCCAAATACGTTA	19	107	97	97	100.333	-	0
srn782656	1727437	AATGATGAAATTCATGCTGCCA	22	158	174	146	159.333	-	0
srn782641	1727417	AGGGAGTCCTTGTCGTCA	18	1392	1209	1724	1441.67	-	0
srn782640	1727416	AAGGGAGTCCTTGTCGTCA	19	149	139	165	151	-	0
srn782639	1727415	CAAGGGAGTCCTTGTCGTCA	20	151	131	161	147.667	-	0
srn782448	1727243	CACATGGAACAGACACTTT	19	750	635	846	743.667	-	0
srn782446	1727241	TACACATGGAACAGACACTTT	21	124	88	134	115.333	-	0
srn782409	1727203	ATTAGAGAAACAGCTGGCTTA	21	111	76	153	113.333	-	0
srn782405	1727199	AAAAATTAGAGAAACAGCTGGCTTA	25	141	84	81	102	-	0
srn782210	1727008	AGAATCCTTGTTTTACATA	19	152	231	387	256.667	-	0
srn781863	1726468	TAAGCTCTGTGGTTTAAC	18	144	131	219	164.667	+	0
srn781337	1725632	TCAGGCTTTAAAATTTTATG	20	91	99	152	114	+	0
srn78030	166118	CATGTTGCGGTCCCTCGGC	19	371	298	282	317	+	0
srn779290	1721127	TCTAAACAGACGAAGACCGTGGTGCCAC	28	134	100	117	117	-	0
srn77924	165995	TGACAGTACTGACGGTTAATCTTTT	25	95	104	100	99.6667	+	0
srn77832	165899	CCGGTCTGCGTTCGCTGATAAGCT	24	234	198	207	213	+	0
srn77812	165889	TGAGCATTAGCCGGTCTGCG	20	267	222	273	254	+	0
srn77810	165887	AGTGAGCATTAGCCGGTCTGCG	22	374	231	278	294.333	+	0
srn77808	165885	TAAGTGAGCATTAGCCGGTCTGCG	24	185	135	126	148.667	+	0
srn77662	165725	TAAGGCTGAAAAGTTGCTGGGC	22	106	106	105	105.667	+	0
srn77508	165556	ATCGACGACGTTTGTTTA	18	69	105	151	108.333	-	0
srn77503	165551	AACTGATCGACGACGTTT	18	77	81	152	103.333	-	0
srn77502	165550	AAACTGATCGACGACGTTTGTT	22	355	301	435	363.667	+	0
srn77431	165481	AGTATGGTTTTCAGTTGA	18	92	101	135	109.333	-	0
srn77356	165411	GCTGGGTGTTTGTTATTACTGT	22	129	128	117	124.667	+	0
srn77197	165221	CTTAAATTCACTGTCAGC	18	95	111	185	130.333	+	0
srn768490	1689181	TTTCAAAGGGCTTAGTGCTA	20	140	111	79	110	-	0
srn768454	1689161	GGTTCGTCTTCTTGTTCAGT	20	319	274	249	280.667	-	0
srn768451	1689158	GTTGGTTCGTCTTCTTGTTCAGT	23	159	117	132	136	-	0
srn768450	1689157	GGTTGGTTCGTCTTCTTGTTCAGT	24	440	326	329	365	-	0
srn768449	1689156	TGGTTGGTTCGTCTTCTTGTTCAGT	25	154	135	161	150	-	0
srn768448	1689155	TTGGTTGGTTCGTCTTCTTGTTCAGT	26	131	91	99	107	-	0
srn768447	1689154	TTTGGTTGGTTCGTCTTCTTGTTCAGT	27	150	118	128	132	-	0
srn768446	1689153	CTTTGGTTGGTTCGTCTTCTTGTTCAGT	28	208	173	154	178.333	-	0
srn768445	1689152	ACTTTGGTTGGTTCGTCTTCTTGTTCAGT	29	221	203	149	191	-	0
srn768444	1689151	CACTTTGGTTGGTTCGTCTTCTTGTTCAGT	30	127	88	94	103	-	0
srn768442	1689149	TGCACTTTGGTTGGTTCGTCTTCTTGTTCAGT	32	173	109	117	133	-	0
srn768439	1689146	CCCTGCACTTTGGTTGGTTCGTCTTCTTGTTCAGT	35	161	122	91	124.667	-	0
srn768438	1689145	ACCCTGCACTTTGGTTGGTTCGTCTTCTTGTTCAGT	36	201	121	122	148	-	0
srn768437	1689144	CACCCTGCACTTTGGTTGGTTCGTCTTCTTGTTCAGT	37	201	114	108	141	-	0
srn768434	1689141	TGTCACCCTGCACTTTGGTTGGTTCGTCTTCTTGTTCAGT	40	305	172	190	222.333	-	0
srn768429	1689136	CTTTATGTCACCCTGCACTTTGGTTGGTTCGTCTTCTTGTTCAGT	45	218	60	88	122	-	0
srn768073	1687212	TGTCAATGAACCATCTCT	18	89	110	136	111.667	-	0
srn767707	1684060	CGATTGAATAGCTAGCCACTGAAACCGACGCTG	33	180	110	120	136.667	-	0
srn766754	1682500	TGCAACTTAGCTAGTCCTTA	20	109	102	154	121.667	-	0
srn76617	164526	GAACATACTGTATATCACCTGT	22	140	168	195	167.667	+	0
srn76517	164425	GGTAGATTTCTTTGCCTTT	19	207	204	448	286.333	-	0
srn76312	164187	AACGAGTGAGTCATTTGCCGCTTT	24	387	304	346	345.667	-	0
srn762236	1673864	AAGACGCAGGATTTTGTC	18	95	97	151	114.333	+	0
srn76217	164087	CAGACTTATCAAGACCATC	19	141	127	171	146.333	-	0
srn76216	164086	CCAGACTTATCAAGACCATC	20	128	126	170	141.333	-	0
srn762082	1673675	TGGAGCTACGTTGACTTCTG	20	161	194	240	198.333	+	0
srn76205	164076	CATCGGTCTACCAGACTTA	19	77	92	134	101	-	0
srn761759	1673306	TGTGGCGTCGTATTTGGT	18	80	76	166	107.333	+	0
srn76151	164025	AACCGTTGAACGACCAATA	19	123	166	152	147	-	0
srn760984	1672615	AAAGCTTCTGTGGAATCCGA	20	254	268	339	287	+	0
srn760906	1672525	CAAGAGGCTCAATAACTAGTTGTT	24	111	114	106	110.333	+	0
srn75973	163858	TAAAGAAATCCAGTCCTTA	19	107	153	200	153.333	-	0
srn75734	163633	TGCCAGCTTCAGAAATCTTA	20	163	196	281	213.333	-	0
srn756393	1660859	GGTTCGTCTTCTTGTTCAGT	20	312	297	238	282.333	-	0
srn756390	1660856	GTTGGTTCGTCTTCTTGTTCAGT	23	135	118	130	127.667	-	0
srn756389	1660855	GGTTGGTTCGTCTTCTTGTTCAGT	24	413	326	346	361.667	-	0
srn756388	1660854	TGGTTGGTTCGTCTTCTTGTTCAGT	25	170	123	155	149.333	-	0
srn756387	1660853	TTGGTTGGTTCGTCTTCTTGTTCAGT	26	110	91	120	107	-	0
srn756386	1660852	TTTGGTTGGTTCGTCTTCTTGTTCAGT	27	153	96	127	125.333	-	0
srn756385	1660851	CTTTGGTTGGTTCGTCTTCTTGTTCAGT	28	183	149	166	166	-	0
srn756384	1660850	ACTTTGGTTGGTTCGTCTTCTTGTTCAGT	29	241	207	167	205	-	0
srn756383	1660849	CACTTTGGTTGGTTCGTCTTCTTGTTCAGT	30	131	98	96	108.333	-	0
srn756381	1660847	TGCACTTTGGTTGGTTCGTCTTCTTGTTCAGT	32	172	102	115	129.667	-	0
srn756378	1660844	CCCTGCACTTTGGTTGGTTCGTCTTCTTGTTCAGT	35	175	102	89	122	-	0
srn756377	1660843	ACCCTGCACTTTGGTTGGTTCGTCTTCTTGTTCAGT	36	200	146	117	154.333	-	0
srn756376	1660842	CACCCTGCACTTTGGTTGGTTCGTCTTCTTGTTCAGT	37	176	96	110	127.333	-	0
srn756373	1660839	TGTCACCCTGCACTTTGGTTGGTTCGTCTTCTTGTTCAGT	40	315	165	176	218.667	-	0
srn756368	1660834	CTTTATGTCACCCTGCACTTTGGTTGGTTCGTCTTCTTGTTCAGT	45	202	57	86	115	-	0
srn755983	1658910	TGTCAATGAACCATCTCT	18	86	85	144	105	-	0
srn755638	1655758	CGATTGAATAGCTAGCCACTGAAACCGACGCTG	33	202	116	105	141	-	0
srn755334	1654760	CACTACAATTAATAAAGGACTATAA	25	133	135	136	134.667	-	0
srn754710	1654160	TAGAAGTTGACGAAGTTG	18	128	111	178	139	-	0
srn754707	1654157	AATTAGAAGTTGACGAAGTTG	21	89	87	139	105	-	0
srn754582	1654012	GGTCGCAAAATTCTTCAAGTTT	22	144	102	158	134.667	-	0
srn754366	1653795	CGCAGGCTTTTCAGTACTCCA	21	347	334	405	362	-	0
srn754108	1653553	CGAGATAGTGACGAAGTTTTA	21	169	119	168	152	-	0
srn754011	1653477	AGCAGGTATCATTGTTACA	19	105	107	166	126	-	0
srn753990	1653455	CTCGTTATATTCACCCTA	18	74	93	132	99.6667	-	0
srn753989	1653454	GCTCGTTATATTCACCCTA	19	150	186	228	188	-	0
srn753810	1653293	GCCTTGGTCAAAATATCTTA	20	100	76	123	99.6667	-	0
srn753726	1653226	GATAAAGACGTTACTGCTGACCAAT	25	129	92	127	116	-	0
srn753669	1653179	CAAAAGTTACAGATGCTCT	19	428	380	619	475.667	-	0
srn753660	1653170	CCCAAGATACAAAAGTTA	18	81	94	154	109.667	-	0
srn753610	1653117	ATCAGACGAAGAGCGACGCTTT	22	166	163	203	177.333	-	0
srn753609	1653116	AATCAGACGAAGAGCGACGCTTT	23	139	113	149	133.667	-	0
srn753607	1653114	AAAATCAGACGAAGAGCGACGCTTT	25	146	141	162	149.667	-	0
srn753606	1653113	TAAAATCAGACGAAGAGCGACGCTTT	26	518	426	534	492.667	-	0
srn753532	1653061	GGTGGTAGTTCATTGGCCTC	20	1630	1175	1585	1463.33	-	0
srn753285	1652220	GAAAATCAAAGTTCCTAAC	19	85	113	140	112.667	-	0
srn75302	163099	TGCCAGTTCAAGATTATA	18	182	201	333	238.667	-	0
srn75261	163067	AGATAGTCTAGCAAGGTTTA	20	147	102	160	136.333	-	0
srn752323	1650158	ATAGAACTTCTGCACCGA	18	257	184	234	225	+	0
srn752038	1649662	AGAACAGTGTGTGAACCATT	20	237	245	347	276.333	+	0
srn751842	1649412	CAATTTCGGAAATAACTTG	19	85	89	126	100	+	0
srn75112	162869	AGAACAAGTTCTGGCGCCT	19	122	83	118	107.667	-	0
srn74992	162750	TTATCCTTTATACTGTCAGT	20	427	384	572	461	+	0
srn74858	162633	GATGAACTCCAGCTCTATT	19	252	335	378	321.667	-	0
srn74645	162453	AAAATACAGATGTTGTCACA	20	208	293	383	294.667	-	0
srn74611	162425	CGCAATGCCAACAGCCATA	19	175	150	180	168.333	-	0
srn745266	1630057	TGAACTTAGTATCTCGCC	18	113	112	148	124.333	+	0
srn743942	1627003	GGAAAACCCAGTCTCATC	18	111	128	161	133.333	-	0
srn742079	1622373	TAACATAGAGATTAGGACGTC	21	97	94	120	103.667	+	0
srn741500	1621252	TGATTTAGACGGCTTTTC	18	152	123	143	139.333	+	0
srn74138	161899	GATGAGGACTTCAATACA	18	122	107	135	121.333	-	0
srn739406	1618009	TAAATCATAACAGGTTTGA	19	121	94	89	101.333	-	0
srn739376	1617985	TGGTGTGCGGTGCTTTCA	18	470	475	552	499	+	0
srn73935	161651	AGAAAATGTCCAAATCGTTA	20	367	456	649	490.667	-	0
srn739342	1617955	GGAACCCGGAGTCCAGCTCAGCA	23	135	96	109	113.333	-	0
srn739339	1617952	CACGGAACCCGGAGTCCAGCTCAGCA	26	365	312	186	287.667	-	0
srn739335	1617948	GAACCACGGAACCCGGAGTCCAGCTCAGCA	30	313	276	196	261.667	-	0
srn739334	1617947	AGAACCACGGAACCCGGAGTCCAGCTCAGCA	31	569	454	323	448.667	+	0
srn739331	1617944	AAAAGAACCACGGAACCCGGAGTCCAGCTCAGCA	34	184	125	103	137.333	-	0
srn739086	1617573	GAAAATAATGATGCTCACTGT	21	123	142	152	139	+	0
srn738828	1617279	AAGAGTATCTCAAACGTTTT	20	120	131	202	151	-	0
srn738827	1617278	AAAGAGTATCTCAAACGTTTT	21	92	116	175	127.667	-	0
srn738094	1616473	AAGACGATCAAGCACCCA	18	114	141	221	158.667	-	0
srn738092	1616471	TAAAGACGATCAAGCACCCA	20	285	257	430	324	-	0
srn738091	1616470	TTAAAGACGATCAAGCACCCA	21	88	111	131	110	-	0
srn737420	1615569	AAAGAATCCACTTTATATCCTAT	23	122	147	167	145.333	-	0
srn737371	1615522	CCTACGGTTACGATATCA	18	344	358	653	451.667	-	0
srn737358	1615509	AGTAAACATGACTCCTACGGTTA	23	183	171	191	181.667	-	0
srn737354	1615505	CGTCAGTAAACATGACTCCTACGGTTA	27	211	146	137	164.667	-	0
srn730082	1596350	TCCAGTCTCATATCCTTA	18	167	198	273	212.667	-	0
srn730079	1596347	AGTTCCAGTCTCATATCCTTA	21	113	118	138	123	-	0
srn730077	1596345	GCAGTTCCAGTCTCATATCCTTA	23	175	178	185	179.333	-	0
srn729990	1596267	AATAATTCTATAAGTGTCAA	20	65	98	159	107.333	-	0
srn729773	1596060	CGCAAGTGACTATCTACA	18	148	181	233	187.333	-	0
srn729752	1596042	AGTATCAGCCAAATCATA	18	872	902	1401	1058.33	-	0
srn729751	1596041	AAGTATCAGCCAAATCATA	19	115	101	146	120.667	-	0
srn729748	1596038	GAAAAGTATCAGCCAAATCATA	22	201	192	235	209.333	-	0
srn729746	1596036	TCGAAAAGTATCAGCCAAATCATA	24	99	108	107	104.667	-	0
srn729724	1596017	GCTGAATCTGCAAGACTGA	19	107	115	140	120.667	-	0
srn729716	1596009	GGCCAAGCGCTGAATCTG	18	155	121	140	138.667	-	0
srn729663	1595964	CAAAAGCAAATATTCTCA	18	105	137	202	148	-	0
srn729617	1595931	ACAGTGAAGACAAACGTA	18	917	1001	1459	1125.67	-	0
srn729616	1595930	AACAGTGAAGACAAACGTA	19	98	97	166	120.333	-	0
srn729603	1595918	GATAAGGATAAAAACAGTGAA	21	164	112	208	161.333	-	0
srn729445	1595771	GATTTTAGAAACTACTCCTC	20	105	107	144	118.667	-	0
srn729411	1595738	TATGCTCCTTCTAGCCACA	19	589	578	633	600	-	0
srn729409	1595736	TATATGCTCCTTCTAGCCACA	21	1211	1209	1228	1216	-	0
srn729290	1595628	CACAACACTTTAGTCAACCT	20	180	223	200	201	-	0
srn729225	1595555	GGTATGCCCAATCAACATCCAACACTTG	28	115	111	92	106	-	0
srn729109	1595445	AGTATAAAGGTGTTATTGTAA	21	96	189	148	144.333	-	0
srn729010	1595339	AATCCTAGTAAACTTTCTCTTT	22	146	149	174	156.333	-	0
srn729008	1595337	CCAATCCTAGTAAACTTTCTCTTT	24	123	155	154	144	-	0
srn728995	1595328	ACTATTATACCAATCCTA	18	81	102	178	120.333	-	0
srn728986	1595319	ACACTCCTGACTATTATA	18	503	578	756	612.333	-	0
srn728950	1595285	CACAATTTTAAGTACAGTTCACAA	24	311	356	382	349.667	-	0
srn728865	1595204	AGTATGATCATAGCAGTCT	19	534	676	970	726.667	-	0
srn728864	1595203	AAGTATGATCATAGCAGTCT	20	108	136	151	131.667	-	0
srn728672	1595037	TTAAGGTTAGGCATAGCATACT	22	135	133	102	123.333	+	0
srn728655	1595021	TGTTCGCCAACAGTCGTTAA	20	190	180	223	197.667	-	0
srn728652	1595018	TATTGTTCGCCAACAGTCGTTAA	23	113	155	178	148.667	-	0
srn728617	1594986	AAAGTGGATCAGACTATT	18	95	110	148	117.667	+	0
srn728477	1594844	TATGTCATTGACGCAGTCT	19	107	107	123	112.333	-	0
srn728409	1594785	CATCATATCAAACGTCCA	18	125	128	224	159	-	0
srn728407	1594783	CTCATCATATCAAACGTCCA	20	195	216	280	230.333	-	0
srn728345	1594729	TAACTGCAGATGATCCTA	18	292	254	380	308.667	-	0
srn728323	1594709	TCCAGAGTTGCAAGTTAT	18	118	107	172	132.333	-	0
srn728150	1594522	TGGAAGTTCTCATTCAAA	18	109	111	198	139.333	-	0
srn728006	1594403	GCTGACAGGCTCGTTCAATCA	21	107	102	104	104.333	-	0
srn727833	1594254	AGTCAGATGAATCATTTTGCACTCA	25	130	134	121	128.333	-	0
srn727732	1594150	ATATTAGTCCTGATCATA	18	112	107	151	123.333	-	0
srn727731	1594149	AATATTAGTCCTGATCATA	19	182	205	304	230.333	-	0
srn727664	1594082	AGTCTCAAGTCAAGCTTA	18	350	457	636	481	-	0
srn727661	1594079	GGAAGTCTCAAGTCAAGCTTA	21	109	103	145	119	-	0
srn727660	1594078	TGGAAGTCTCAAGTCAAGCTTA	22	336	342	406	361.333	-	0
srn727604	1594013	CGAGAGCTTAGATCTTTT	18	84	93	124	100.333	-	0
srn727548	1593957	ACCATGAACACAACCCTA	18	83	88	153	108	-	0
srn727452	1593875	TACAGGAACTAAAGGCAAA	19	174	186	258	206	-	0
srn721933	1574872	TATGATCATAAGTTGTCTCTT	21	83	97	143	107.667	+	0
srn721669	1574383	GATCTTTAGGACTCTTGA	18	77	81	144	100.667	+	0
srn721091	1573714	TGAGGACTGCCATTACGG	18	131	140	178	149.667	+	0
srn721057	1573677	CTAGATCCTGATTCTGCT	18	100	90	135	108.333	+	0
srn720961	1573499	ATAGTTGTTGTGCTGCCA	18	109	97	161	122.333	+	0
srn720716	1573161	GGTCTCTCTTTCTACCCTA	19	211	259	274	248	-	0
srn720624	1573022	TAAGCATCTGGATTTTCTGC	20	207	226	355	262.667	+	0
srn719459	1571168	TAAGTTCTAGACCGCTGTTCT	21	178	174	191	181	+	0
srn719359	1571039	AAAGCGGGCGTTTGATGAGCATACC	25	166	115	106	129	+	0
srn719170	1570762	TAACTGCTGCATCTGTTGTC	20	165	132	212	169.667	+	0
srn719135	1570712	TAGATCTTTTGGTCTCGGA	19	173	197	201	190.333	+	0
srn718966	1570432	AAGGACTTGCTGTTTGTT	18	85	111	166	120.667	+	0
srn718934	1570392	TCTGGCGGGAGTACTTCTG	19	259	213	270	247.333	+	0
srn718592	1570009	ACTGACACTTTCCGCTATA	19	206	352	517	358.333	-	0
srn717757	1568746	TATCGCGTCGAATTGGATT	19	88	92	149	109.667	+	0
srn717635	1568582	CGAGGTATTGAGTTCATAGT	20	232	243	359	278	+	0
srn717072	1567783	AAAGTGAACTGCTCTTTCC	19	131	87	182	133.333	+	0
srn716742	1567393	AGAAAATCTACCAAGCAA	18	204	193	339	245.333	-	0
srn716394	1566983	ACTAAAGTCGGAACTTGGGAACA	23	174	149	155	159.333	-	0
srn711477	1554180	AAAGTCGACGTTGCAACA	18	158	143	245	182	+	0
srn702700	1524737	AATGGTTTTGAAGTCTTTA	19	186	195	320	233.667	-	0
srn702699	1524736	AAATGGTTTTGAAGTCTTTA	20	110	124	167	133.667	-	0
srn702698	1524735	AAAATGGTTTTGAAGTCTTTA	21	192	194	247	211	-	0
srn702328	1524319	AGCAAGTCACAAAATCGAAAACAAT	25	173	179	194	182	-	0
srn702327	1524318	CAGCAAGTCACAAAATCGAAAACAAT	26	193	190	226	203	-	0
srn701728	1523705	AATATGTCAAAATTAGCACA	20	130	161	232	174.333	-	0
srn696582	1511479	CACGTCTGGCAATCAAACT	19	118	133	153	134.667	+	0
srn696223	1510888	AGCGGAAGGAAGTCTTTT	18	159	149	181	163	+	0
srn695723	1510286	CACAGTCGTTATCAGCATG	19	629	762	944	778.333	-	0
srn695721	1510284	GTCACAGTCGTTATCAGCATG	21	217	183	275	225	-	0
srn695720	1510283	AGTCACAGTCGTTATCAGCATG	22	2380	2372	2864	2538.67	-	0
srn695719	1510282	CAGTCACAGTCGTTATCAGCATG	23	845	876	850	857	-	0
srn695709	1510274	AATGGTTTCAGTCACAGT	18	151	167	291	203	-	0
srn695707	1510272	AAAATGGTTTCAGTCACAGT	20	93	107	149	116.333	-	0
srn695706	1510271	AAAAATGGTTTCAGTCACAGT	21	273	317	426	338.667	-	0
srn695705	1510270	AAAAAATGGTTTCAGTCACAGT	22	455	460	561	492	-	0
srn695704	1510269	AAAAAAATGGTTTCAGTCACAGT	23	527	503	538	522.667	-	0
srn695703	1510268	AAAAAAAATGGTTTCAGTCACAGT	24	90	100	111	100.333	-	0
srn695631	1510205	GCGAAAGAGCAAAATCCC	18	247	264	280	263.667	-	0
srn695606	1510178	GCTGATAACATAAGTCTTA	19	178	197	364	246.333	-	0
srn695538	1510123	AGTGGCGAAATTAGTCTTT	19	133	124	128	128.333	-	0
srn695537	1510122	CAGTGGCGAAATTAGTCTTT	20	121	95	108	108	-	0
srn695536	1510121	ACAGTGGCGAAATTAGTCTTT	21	546	479	532	519	-	0
srn695455	1510078	CAGCTCATCGTGCAATTA	18	114	118	149	127	-	0
srn695452	1510075	GGACAGCTCATCGTGCAATTA	21	138	128	164	143.333	-	0
srn695432	1510056	GACAGATATTACAGATACG	19	92	79	139	103.333	-	0
srn695430	1510054	GCGACAGATATTACAGATA	19	437	426	641	501.333	-	0
srn695342	1509988	GAAAAATCACTCGTCCTA	18	223	232	286	247	-	0
srn695341	1509987	AGAAAAATCACTCGTCCTA	19	389	465	588	480.667	-	0
srn695340	1509986	AAGAAAAATCACTCGTCCTA	20	79	105	143	109	-	0
srn687303	1485460	AGACGGTCTGTTGGACGCC	19	202	233	312	249	+	0
srn686424	1484188	AAAATATTTGAAGGACTTGC	20	166	186	268	206.667	+	0
srn686304	1484026	CAACAACTCGATCTACTGCG	20	144	130	147	140.333	+	0
srn686291	1484008	TAGGATTATTGACACGGG	18	268	270	327	288.333	+	0
srn686031	1483686	TGATTTTGACTGTTAGTA	18	87	98	140	108.333	+	0
srn686030	1483685	CTGATTTTGACTGTTAGTA	19	159	165	231	185	+	0
srn686029	1483684	CCTGATTTTGACTGTTAGTA	20	231	270	307	269.333	+	0
srn686026	1483681	TTTCCTGATTTTGACTGTTAGTA	23	119	136	130	128.333	+	0
srn684695	1480680	ACGTCTGCGAACATATTCT	19	124	131	189	148	+	0
srn682197	1474866	CAAAAAAAGCTGCTCTGC	18	127	112	189	142.667	+	0
srn673643	1452489	AAAATCGACTGCAACATT	18	110	94	157	120.333	+	0
srn661710	1408560	CAAAACGAGAATGGATGGT	19	80	106	121	102.333	+	0
srn660315	1406215	AATGGAGCATGAACAGCCAA	20	151	157	222	176.667	-	0
srn660197	1406071	CACAAAGATCAATACACAAA	20	119	143	225	162.333	-	0
srn660136	1405985	CAAAGTCTCTTTTATTTCTTT	21	264	309	418	330.333	-	0
srn659867	1405668	CCCTAACAATCAAATGCTTA	20	115	100	145	120	-	0
srn659643	1405434	ACGACAGAAAGTTCTTTTT	19	84	86	146	105.333	+	0
srn653176	1384120	TGAGGCTGTCTACAATCAGG	20	248	216	262	242	+	0
srn652284	1382605	GAAGAACTTGATCAAACT	18	78	88	158	108	+	0
srn647918	1374970	TAACTGTTCATTTTCTGGATA	21	99	107	192	132.667	+	0
srn647736	1374750	CATGGAAATTATGGAATTTCT	21	186	220	309	238.333	+	0
srn647699	1374699	AAAAAGAAATAATAGCATCGTC	22	81	117	145	114.333	+	0
srn647618	1374609	CAAACTTAAAATCACCTGTA	20	97	94	133	108	+	0
srn647530	1374513	CATTAGCAGAATCTGATA	18	128	138	312	192.667	+	0
srn647439	1374402	CAAGATTAGAGGCTACTG	18	342	300	490	377.333	+	0
srn647438	1374401	ACAAGATTAGAGGCTACTG	19	111	93	126	110	+	0
srn647433	1374396	TACGAACAAGATTAGAGGCTACTG	24	147	92	114	117.667	+	0
srn647430	1374393	GGATACGAACAAGATTAGAGGCTACTG	27	126	87	92	101.667	+	0
srn647134	1374013	TACACGTAAGTCCTGAGT	18	258	244	415	305.667	+	0
srn647077	1373943	TAGGGAAGAGATATTTGGGCT	21	236	189	248	224.333	+	0
srn647059	1373925	CACGATATTCTCCTTGTA	18	92	103	141	112	+	0
srn646850	1373651	TTAGCTCTTGAAATGATTTTCT	22	123	122	175	140	+	0
srn646803	1373609	TCACGGCTTTTTCTGACA	18	146	115	254	171.667	+	0
srn646801	1373607	TATCACGGCTTTTTCTGACA	20	112	74	142	109.333	+	0
srn646665	1373463	TAGCTGGACGACGCTTAGT	19	112	93	126	110.333	+	0
srn646654	1373452	TACTGGTAAAATAGCTGGA	19	229	274	433	312	+	0
srn646578	1373391	CAAAAAATCCAACCATTT	18	93	121	191	135	-	0
srn646577	1373390	CCAAAAAATCCAACCATTT	19	134	142	204	160	-	0
srn646575	1373388	ATCCAAAAAATCCAACCATTT	21	90	124	145	119.667	-	0
srn646574	1373387	TATCCAAAAAATCCAACCATTT	22	292	241	361	298	-	0
srn646561	1373375	GTTGAATTTCTCTATCCA	18	163	167	380	236.667	-	0
srn646544	1373359	ACTGCACACTCTTTTAGT	18	335	381	494	403.333	+	0
srn646542	1373357	GAACTGCACACTCTTTTA	18	334	313	396	347.667	-	0
srn646539	1373354	ATTGAACTGCACACTCTTT	19	194	163	267	208	+	0
srn646317	1373153	ATCGACACGAGACACACA	18	499	485	656	546.667	-	0
srn646280	1373120	GTCAAAAATACTACCCTTG	19	207	211	314	244	-	0
srn646177	1373035	ATTTACGGTGATCTTATTGA	20	624	709	968	767	+	0
srn642325	1365204	AGGCGATACGATCATGTT	18	108	121	157	128.667	+	0
srn641618	1364094	TAGCTGTCAGATTGGATTGGG	21	124	119	141	128	+	0
srn641446	1363882	TAAGTGATTAGTAGGTTCGTC	21	115	127	163	135	+	0
srn641345	1363762	GGAGATTTCGAGAACTTTTG	20	247	273	399	306.333	+	0
srn641166	1363545	TGGTTTCTAAACGCTCTTC	19	107	111	163	127	+	0
srn640887	1363220	CAAAAATCGGTAAGTCGTAA	20	117	114	174	135	-	0
srn639169	1359918	TATGGTTGTATGTCTGCA	18	89	115	199	134.333	+	0
srn638032	1357675	AGCTGTCTCAGTCCTATA	18	78	104	130	104	-	0
srn638031	1357674	AAGCTGTCTCAGTCCTAT	18	244	296	387	309	-	0
srn638030	1357673	GAAGCTGTCTCAGTCCTA	18	1865	2214	2839	2306	-	0
srn638029	1357672	AGAAGCTGTCTCAGTCCTA	19	1124	1306	1728	1386	-	0
srn638028	1357671	TAGAAGCTGTCTCAGTCCTA	20	416	492	603	503.667	-	0
srn638022	1357665	TAATCATAGAAGCTGTCT	18	91	82	134	102.333	+	0
srn637979	1357629	AGGACTGAGACAGCTTCT	18	110	122	170	134	+	0
srn631542	1336950	TTAGACGTTGAACCTTTTTA	20	172	215	337	241.333	+	0
srn631492	1336860	TAAGGTTGTCTGCTTTCT	18	84	108	115	102.333	+	0
srn631467	1336811	TCTGTGTAGCACTTTTCC	18	119	108	156	127.667	+	0
srn630433	1335091	AATCCAGTCCGTACACAACTTG	22	93	100	109	100.667	-	0
srn630392	1335053	GAAACAACACAGCAAGTTAA	20	123	110	128	120.333	-	0
srn630391	1335052	CGAAACAACACAGCAAGTTAA	21	341	288	410	346.333	-	0
srn628803	1328232	CACAGCTCTAAAACCTCGTGGACCAATTTTTGT	33	163	122	102	129	-	0
srn628802	1328231	ACACAGCTCTAAAACCTCGTGGACCAATTTTTGTC	35	157	147	102	135.333	-	0
srn628801	1328230	AACACAGCTCTAAAACCT	18	613	605	464	560.667	-	0
srn628739	1328166	CACAGCTCTAAAACTCACCATATTAATTAATGGC	34	3956	2669	2282	2969	-	0
srn628738	1328165	ACACAGCTCTAAAACTCACCATATTAATTAATGGC	35	2052	1178	1124	1451.33	-	0
srn628737	1328164	AACACAGCTCTAAAACTCACCATATTAATTAATGGC	36	2808	1538	1359	1901.67	-	0
srn628736	1328163	CAACACAGCTCTAAAACTCACCATATTAATTAATGGC	37	182	101	67	116.667	-	0
srn628734	1328161	AACAACACAGCTCTAAAACTCACCATATTAATTAATGGC	39	560	221	219	333.333	-	0
srn628733	1328160	AAACAACACAGCTCTAAAACT	21	153	126	122	133.667	-	0
srn628731	1328158	CGAAACAACACAGCTCTAAAACT	23	337	296	221	284.667	-	0
srn628658	1328100	CACAGCTCTAAAACAGAGCACTAACTGCGCTAGC	34	2519	1931	1698	2049.33	-	0
srn628657	1328099	ACACAGCTCTAAAACAGAGCACTAACTGCGCTAGC	35	1597	1265	1007	1289.67	-	0
srn628656	1328098	AACACAGCTCTAAAACAGAGCACTAACTGCGCTAGC	36	1185	780	684	883	-	0
srn628653	1328095	AACAACACAGCTCTAAAACAGAGCACTAACTGCGCTAGC	39	251	192	155	199.333	-	0
srn628650	1328092	CGAAACAACACAGCTCTAAAACAGAGCACTAACTGCGCTAGC	42	190	111	104	135	-	0
srn628592	1328043	AAAACCTAACTATGATGACACAACA	25	265	241	173	226.333	-	0
srn628586	1328037	AGCTCTAAAACCTAACTATGATGACACAACA	31	1066	1048	967	1027	-	0
srn628585	1328036	CAGCTCTAAAACCTAACTATGATGACACAACA	32	563	462	412	479	-	0
srn628584	1328035	ACAGCTCTAAAACCTAACTATGATGACACAACA	33	2110	1685	1496	1763.67	-	0
srn628583	1328034	CACAGCTCTAAAACCTAACTATGATGACACAACA	34	24680	20089	16667	20478.7	-	0
srn628582	1328033	ACACAGCTCTAAAACCTAACTATGATGACACAACA	35	39998	30274	25738	32003.3	-	0
srn628581	1328032	AACACAGCTCTAAAACCTAACTATGATGACACAACA	36	44703	32536	26560	34599.7	-	0
srn628580	1328031	CAACACAGCTCTAAAACCTAACTATGATGACACAACA	37	1457	918	913	1096	-	0
srn628579	1328030	ACAACACAGCTCTAAAACCTAACTATGATGACACAACA	38	359	250	250	286.333	-	0
srn628578	1328029	AACAACACAGCTCTAAAACCTAACTATGATGACACAACA	39	3183	2181	2100	2488	-	0
srn628577	1328028	AAACAACACAGCTCTAAAACCTAACTATGATGACACAACA	40	794	487	510	597	-	0
srn628575	1328026	CGAAACAACACAGCTCTAAAACCTAACTATGATGACACAACA	42	306	170	190	222	-	0
srn628516	1327971	AGCTCTAAAACGTTTGTCTATTGTCTAATTG	31	523	421	370	438	-	0
srn628515	1327970	CAGCTCTAAAACGTTTGTCTATTGTCTAATTG	32	623	503	371	499	-	0
srn628514	1327969	ACAGCTCTAAAACGTTTGTCTATTGTCTAATTG	33	246	230	180	218.667	-	0
srn628513	1327968	CACAGCTCTAAAACGTTTGTCTATTGTCTAATTG	34	16221	12483	10602	13102	-	0
srn628512	1327967	ACACAGCTCTAAAACGTTTGTCTATTGTCTAATTG	35	5821	4640	3800	4753.67	-	0
srn628511	1327966	AACACAGCTCTAAAACGTTTGTCTATTGTCTAATTG	36	15789	10164	9465	11806	-	0
srn628508	1327963	AACAACACAGCTCTAAAACGTTTGTCTATTGTCTAATTG	39	1683	979	951	1204.33	-	0
srn628507	1327962	AAACAACACAGCTCTAAAACGTTTGTCTATTGTCTAATTG	40	2526	1551	1482	1853	-	0
srn628505	1327960	CGAAACAACACAGCTCTAAAACGTTTGTCTATTGTCTAATTG	42	281	111	132	174.667	-	0
srn628423	1327905	AGCTCTAAAACTGTGGCAAGTCATGTCCGAA	31	233	222	201	218.667	-	0
srn628421	1327903	ACAGCTCTAAAACTGTGGCAAGTCATGTCCGAA	33	640	471	424	511.667	-	0
srn628420	1327902	CACAGCTCTAAAACTGTGGCAAGTCATGTCCGAA	34	13753	8731	9112	10532	-	0
srn628419	1327901	ACACAGCTCTAAAACTGTGGCAAGTCATGTCCGAA	35	8425	5832	5890	6715.67	-	0
srn628418	1327900	AACACAGCTCTAAAACTGTGGCAAGTCATGTCCGAA	36	28645	17872	18907	21808	-	0
srn628417	1327899	CAACACAGCTCTAAAACTGTGGCAAGTCATGTCCGAA	37	4332	2562	2667	3187	-	0
srn628416	1327898	ACAACACAGCTCTAAAACTGTGGCAAGTCATGTCCGAA	38	2339	1314	1381	1678	-	0
srn628415	1327897	AACAACACAGCTCTAAAACTGTGGCAAGTCATGTCCGAA	39	9579	5651	6255	7161.67	-	0
srn628414	1327896	AAACAACACAGCTCTAAAACTGTGGCAAGTCATGTCCGAA	40	7222	4459	5011	5564	-	0
srn628413	1327895	GAAACAACACAGCTCTAAAACTGTGGCAAGTCATGTCCGAA	41	1267	638	762	889	-	0
srn628412	1327894	CGAAACAACACAGCTCTAAAACTGTGGCAAGTCATGTCCGAA	42	8531	4018	4614	5721	-	0
srn627663	1327052	AATCCGATATTGACCCTA	18	86	100	146	110.667	-	0
srn624477	1319542	AACATGTCCTGATTTTTTCA	20	104	98	160	120.667	-	0
srn624351	1319411	AATACGGAGCACAGCAAG	18	202	201	426	276.333	-	0
srn624056	1319083	CCTAAGCTCTTACGCCTC	18	189	163	294	215.333	-	0
srn623874	1318921	AGTCTGATTGCCCTTTTA	18	134	137	189	153.333	-	0
srn623870	1318917	CAGAAGTCTGATTGCCCTT	19	124	139	164	142.333	-	0
srn623854	1318907	CACAAGCTTTCAGAAGTCT	19	151	139	228	172.667	-	0
srn623853	1318906	ACACAAGCTTTCAGAAGTCT	20	87	111	140	112.667	-	0
srn623843	1318898	TGTCCAAAACACAAGCTTT	19	224	206	311	247	-	0
srn621484	1315759	AAAAATGGTAAGAGTCTTCTT	21	94	116	102	104	-	0
srn617680	1308205	GGAAAAGTGCTACACAGA	18	135	115	149	133	-	0
srn617644	1308156	AGAAAGCAGACAACCTTA	18	77	104	144	108.333	-	0
srn617588	1308064	TAAAAAGGTTCAACGTCTAA	20	203	216	331	250	-	0
srn616460	1305785	TAAGGACTGCTGCTTTTT	18	105	97	157	119.667	+	0
srn614582	1302707	TGGACGTGTCTTGCCTTTT	19	314	343	397	351.333	+	0
srn614496	1302632	TAAACGTAGCTGACATCCG	19	99	90	132	107	+	0
srn613850	1300695	TTCTGTACTGACTCTCGAT	19	97	100	185	127.333	+	0
srn612885	1299096	CGAATTTTTGAGGCTCAGG	19	100	91	147	112.667	+	0
srn612664	1298788	TGTCTGTACTCTGTTTTG	18	118	109	170	132.333	+	0
srn612195	1297934	ATGGCTGTTACTCTAACT	18	92	144	214	150	+	0
srn612194	1297933	TATGGCTGTTACTCTAACT	19	279	263	475	339	+	0
srn612088	1297783	AATAACTTTGGCCGATTGAA	20	154	144	235	177.667	+	0
srn612050	1297737	TATTTGATCGAACATCCTTT	20	109	156	200	155	+	0
srn611952	1297606	TGTGGCAATATCTCTAGT	18	90	82	176	116	+	0
srn611851	1297451	ATAGCCTGCAGTTCTGTC	18	175	126	239	180	+	0
srn611831	1297433	TATGGTAATTCGTTCGGC	18	211	189	389	263	+	0
srn611535	1297116	TTTGGAGATTTTTTGTATAACATT	24	126	141	148	138.333	+	0
srn611513	1297098	CACCTTTATTGTATCGCG	18	149	180	182	170.333	+	0
srn611501	1297086	AATAGGCTTGAACACCTTTATTGTATCGCG	30	254	206	185	215	+	0
srn611439	1297036	TGTGATAAACTATGTGCCT	19	140	125	163	142.667	+	0
srn610919	1296357	TATGGCAACGATCTCCTG	18	124	101	178	134.333	+	0
srn610876	1296337	GATGAGTTTGCCACGTTG	18	128	139	219	162	-	0
srn608470	1293573	GGACAGAATGGAACCATTT	19	129	119	131	126.333	-	0
srn607512	1292501	CTAGAGGAAGGACAGTCT	18	130	128	280	179.333	-	0
srn605713	1289758	TGTCTGTACTCTGTTTTG	18	130	102	213	148.333	+	0
srn605242	1288904	ATGGCTGTTACTCTAACT	18	126	129	241	165.333	+	0
srn605241	1288903	TATGGCTGTTACTCTAACT	19	287	277	441	335	+	0
srn605133	1288753	AATAACTTTGGCCGATTGAA	20	194	127	220	180.333	+	0
srn605103	1288707	TATTTGATCGAACATCCTTT	20	121	146	194	153.667	+	0
srn605004	1288576	TGTGGCAATATCTCTAGT	18	75	103	144	107.333	+	0
srn604915	1288421	ATAGCCTGCAGTTCTGTC	18	157	143	249	183	+	0
srn604903	1288403	TATGGTAATTCGTTCGGC	18	239	228	413	293.333	+	0
srn603678	1285318	CATCAACTTTTCTAGAACATACT	23	227	218	369	271.333	+	0
srn597813	1273192	TGATCATGAGAAACTTGTG	19	100	108	146	118	+	0
srn597811	1273190	TCTGATCATGAGAAACTTGTG	21	175	185	232	197.333	+	0
srn597557	1272867	TTTATCTTCTACCGACTGT	19	344	261	382	329	+	0
srn597483	1272767	TATCTCTTGAAATTTTCACT	20	301	382	548	410.333	+	0
srn597187	1272365	AAACTTGATCTCTTTTCA	18	94	83	128	101.667	+	0
srn596788	1271870	TTTGTTGGTTTCTTTTTG	18	115	85	170	123.333	+	0
srn596786	1271868	TATTTGTTGGTTTCTTTTTG	20	124	116	185	141.667	+	0
srn596229	1270915	ACTTCCTGTAATTCTACT	18	136	150	208	164.667	+	0
srn593840	1266234	AATCAATCGGAATCTCTTG	19	113	91	169	124.333	+	0
srn591816	1261913	TAAGCTGCTCATCTTCTG	18	138	114	185	145.667	+	0
srn591479	1261355	AATGCTCTTTTGACTCACA	19	111	123	181	138.333	+	0
srn591391	1261185	AGACAGAACAAGTGATTTTT	20	103	103	161	122.333	+	0
srn591390	1261184	CAGACAGAACAAGTGATTTTT	21	128	113	181	140.667	+	0
srn591112	1260835	AATCCTGTCGAACCTGTT	18	118	106	155	126.333	+	0
srn591081	1260776	TCAATAAATGAATCGGTCTTTTCTG	25	165	143	183	163.667	+	0
srn590325	1259592	TGGACCAAGAATTATTTTG	19	405	454	679	512.667	+	0
srn590266	1259510	TAAGTAGAAGAACACCACT	19	339	434	537	436.667	+	0
srn589498	1258387	CATGTTCTGGAAGTTCTA	18	95	126	201	140.667	+	0
srn589438	1258311	GAAGCACTTCTGACAGTTTTA	21	129	108	191	142.667	+	0
srn589411	1258287	TGACCGATTAAAACAACTTCT	21	449	405	598	484	+	0
srn588824	1257152	AATGGAATTTTGACTGGTA	19	106	122	181	136.333	+	0
srn587937	1255839	TGTAGGTCTTTTCTGTACAGC	21	817	952	1057	942	+	0
srn587758	1255559	TAAGGATTTTCGACAAGTT	19	918	896	1426	1080	+	0
srn587757	1255558	ATAAGGATTTTCGACAAGTT	20	160	144	194	166	+	0
srn587362	1254992	TATGAGGATGATTGCGTTCTG	21	139	131	201	157	+	0
srn587214	1254864	TCTGTTCAGACACTTACA	18	191	254	450	298.333	+	0
srn587155	1254811	AAATGATGAGATTTAGCAGTATA	23	104	81	114	99.6667	-	0
srn587150	1254806	ATTGTAAATGATGAGATT	18	143	149	286	192.667	+	0
srn587042	1254717	TAGGCTGACATGATGACGATGTG	23	219	227	199	215	+	0
srn587041	1254716	ATAGGCTGACATGATGACGATGTG	24	742	697	594	677.667	+	0
srn587017	1254697	AATTCGTCCGAAACTTTGG	19	537	631	755	641	+	0
srn587015	1254695	GAAATTCGTCCGAAACTTT	19	104	102	167	124.333	-	0
srn587013	1254693	CAGAAATTCGTCCGAAACTTT	21	161	177	261	199.667	-	0
srn586954	1254638	AAAAGTGTCGTTGTGATT	18	103	136	203	147.333	+	0
srn586931	1254618	AAACAGTTGGCAGATTCTA	19	191	193	301	228.333	+	0
srn586920	1254608	GGCCACAAGGAAACAGTTG	19	101	70	136	102.333	-	0
srn586905	1254598	TCAAGGATTCGGCCACAA	18	172	90	141	134.333	+	0
srn586904	1254597	TTCAAGGATTCGGCCACAA	19	438	342	519	433	-	0
srn586903	1254596	TTTCAAGGATTCGGCCACAA	20	172	157	200	176.333	-	0
srn586881	1254577	CGACGATTAAAGCGACTTCTTT	22	503	533	601	545.667	+	0
srn586879	1254575	ACCGACGATTAAAGCGACTTC	21	307	407	444	386	-	0
srn586838	1254543	CAGATATTATAGAGTCCAAA	20	136	139	235	170	-	0
srn586837	1254542	ACAGATATTATAGAGTCCAAA	21	268	234	467	323	-	0
srn586817	1254527	AGGGATTTACCCACTACAGATA	22	122	126	193	147	-	0
srn586816	1254526	AAGGGATTTACCCACTACAGATA	23	195	185	240	206.667	-	0
srn586814	1254524	GAAAGGGATTTACCCACTACAGATA	25	158	176	159	164.333	-	0
srn586813	1254523	CGAAAGGGATTTACCCACTACAGATA	26	190	201	216	202.333	-	0
srn586759	1254472	TTATAAATCATATGGGACT	19	83	74	178	111.667	+	0
srn586734	1254449	AATGTAAGTTTGGTCGCT	18	299	331	419	349.667	+	0
srn586703	1254427	GATGTTCCACATGAGTCTT	19	94	110	155	119.667	-	0
srn586702	1254426	AGATGTTCCACATGAGTCTT	20	442	427	674	514.333	-	0
srn586701	1254425	AAGATGTTCCACATGAGTCTT	21	980	1077	1299	1118.67	-	0
srn586700	1254424	TAAGATGTTCCACATGAGTCTT	22	324	356	460	380	-	0
srn586698	1254422	CTTAAGATGTTCCACATGAGTCTT	24	212	183	203	199.333	-	0
srn585026	1247952	AGAATCCATTCTATCATCCC	20	141	168	205	171.333	-	0
srn584929	1247851	AAAGAACTTCAACCCTTT	18	104	137	183	141.333	-	0
srn584928	1247850	AAAAGAACTTCAACCCTTT	19	151	157	215	174.333	-	0
srn584927	1247849	GAAAAGAACTTCAACCCTTT	20	121	125	140	128.667	-	0
srn584657	1247519	TCAGGATTGAGTCGTCACAGTGATA	25	179	111	189	159.667	-	0
srn583847	1246062	TGATCACGTAAACCCTGACT	20	203	223	287	237.667	+	0
srn582595	1243908	CAAAAGTCTCAAACTCCTTC	20	125	144	206	158.333	-	0
srn582369	1243576	AAAAATGCTTCTTCGTCCA	19	81	107	148	112	-	0
srn582368	1243575	GAAAAATGCTTCTTCGTCCAATA	23	97	113	159	123	-	0
srn582186	1243439	CCTGCTTAGAAATAAATTCTGT	22	302	363	454	373	+	0
srn582090	1243359	TAAGTAGTCATAAGTTTT	18	78	84	201	121	-	0
srn581472	1242412	CAAGCTTACCACTTATAGT	19	106	116	161	127.667	+	0
srn580953	1241679	CAAATGAATGATAATAGGCT	20	126	117	172	138.333	+	0
srn580618	1241326	TACGCACTGGTCATCCTA	18	280	245	388	304.333	-	0
srn580465	1241183	CTTGAATCACCATCCTCTG	19	153	133	217	167.667	-	0
srn579980	1240746	TACCCCGTTCTTTACATG	18	117	162	209	162.667	-	0
srn579959	1240727	CAAGGAAGATTGGGCTACT	19	128	106	131	121.667	+	0
srn579958	1240726	ACAAGGAAGATTGGGCTACT	20	170	152	211	177.667	+	0
srn579953	1240721	TTACGACAAGGAAGATTGGGCTACT	25	117	101	112	110	+	0
srn579834	1240625	CAAGCTGAATAATTACTATC	20	80	82	163	108.333	+	0
srn574070	1225790	CACGTGGCTGTCCTTACT	18	212	211	396	273	+	0
srn574069	1225789	ACACGTGGCTGTCCTTACT	19	192	146	346	228	+	0
srn574036	1225754	TATCGAGGTTGTACACATATT	21	114	109	182	135	+	0
srn573598	1225075	TGACTGTGCTGAATCTTGTC	20	201	222	342	255	+	0
srn573371	1224785	CAACGACTAGAAGCATTTG	19	149	147	221	172.333	+	0
srn573344	1224761	AATCATGGTCTACCTCTGG	19	100	120	155	125	+	0
srn573025	1224333	CAGGACGTCAAAAATTCA	18	409	372	533	438	-	0
srn569654	1215002	AATCATAAGTGCTCTGTC	18	783	737	1176	898.667	+	0
srn569649	1214997	TTACTAATCATAAGTGCTCTGTC	23	164	162	192	172.667	+	0
srn569596	1214949	TTTCGGTCAAACTTTGGAT	19	498	600	800	632.667	+	0
srn569576	1214929	AATGTCTGTACGGAGTTGAC	20	231	211	238	226.667	+	0
srn569512	1214856	TTTGGACACGTTCACGGT	18	79	106	114	99.6667	+	0
srn569402	1214738	ACACGTGGTGTATGAGTTGGA	21	108	95	106	103	+	0
srn562256	1190767	AATCCGATAGAATGCTGTCC	20	112	114	173	133	+	0
srn561112	1189102	TACAGAGACTATTTCCGC	18	248	254	355	285.667	-	0
srn557753	1183655	AAACTTTAGTTCTCGGTC	18	109	122	164	131.667	+	0
srn557752	1183654	AAAACTTTAGTTCTCGGT	18	136	182	232	183.333	+	0
srn557751	1183653	AAAAACTTTAGTTCTCGGT	19	96	128	159	127.667	+	0
srn557650	1183535	TATGGATCGAAAAAGTTTGTC	21	169	184	247	200	+	0
srn557544	1183433	AGGACTTGTAACCACAACC	19	107	120	134	120.333	+	0
srn557543	1183432	CAGGACTTGTAACCACAACC	20	211	181	235	209	+	0
srn557542	1183431	GCAGGACTTGTAACCACAACC	21	205	165	160	176.667	+	0
srn557531	1183420	TACGAATAAAAGCAGGACT	19	177	192	236	201.667	+	0
srn557479	1183371	CCTCAGTAATTCACTATGCTTA	22	146	158	178	160.667	-	0
srn557451	1183352	ATAGTTCACAATAGTCTCT	19	142	137	264	181	-	0
srn557450	1183351	TATAGTTCACAATAGTCTCT	20	342	475	677	498	-	0
srn557446	1183347	AATTTATAGTTCACAATAGTCTCT	24	226	260	246	244	-	0
srn557443	1183344	AAAAATTTATAGTTCACAATAGTCTCT	27	94	118	110	107.333	-	0
srn557404	1183309	CAAAATCTAAAAGCGTGT	18	96	120	159	125	-	0
srn557253	1183151	AAAACGTGTGTTGACCAATTCTTT	24	366	365	341	357.333	+	0
srn557207	1183102	CAAGGGTACGACCATCCACTTTCTGACC	28	254	189	160	201	+	0
srn557183	1183074	TGGCTTAGAAAATTCTGATAACGATTCG	28	153	145	138	145.333	+	0
srn557035	1182902	AAAACCAATCCTATCTGAGA	20	148	130	137	138.333	+	0
srn556990	1182831	AGTGCTCTGCTATAATCA	18	118	118	174	136.667	+	0
srn556988	1182829	TCAGTGCTCTGCTATAATC	19	112	92	128	110.667	+	0
srn556982	1182823	CAATCATCAGTGCTCTGC	18	119	95	140	118	+	0
srn556981	1182822	CCAATCATCAGTGCTCTGC	19	155	119	219	164.333	+	0
srn556893	1182730	TACCGGTCTCATTGGTTTTGA	21	305	298	331	311.333	+	0
srn556715	1182566	AACGTCACAATGTTCCTCATC	21	124	139	139	134	-	0
srn556373	1182141	ACTGGGTTCATGCTCTTT	18	798	584	799	727	-	0
srn556372	1182140	AACTGGGTTCATGCTCTTT	19	190	183	226	199.667	-	0
srn556261	1182024	CATCAGCTGCTCAACTTCCCGCATA	25	155	119	116	130	-	0
srn556151	1181902	AGCTGAGTTACAGTCTGC	18	82	99	186	122.333	-	0
srn555753	1181469	GGAAAAAGAATGTCTCAGTTTTTA	24	135	111	83	109.667	-	0
srn549299	1168716	AAGCGACTGAAAATTAGG	18	263	256	319	279.333	+	0
srn548030	1166859	CATAACTCCTTCTACTTT	18	461	501	756	572.667	-	0
srn547920	1166746	TCAAAGCACATCCCCATA	18	171	133	180	161.333	-	0
srn547798	1166614	CCAGAACCTACGAAATTA	18	122	108	183	137.667	-	0
srn542435	1154738	TAACAGCTAAATTGGACTTATG	22	111	105	146	120.667	+	0
srn542196	1154372	TGACGAGATAGTAAATTTTTG	21	129	156	224	169.667	+	0
srn541988	1154052	TAAGGATTGGTCTGCTCTCC	20	126	134	144	134.667	+	0
srn541564	1153629	CCTGCTCTACACTTTCTTT	19	147	120	172	146.333	-	0
srn541172	1153209	CCGACAGGACTTTGGATTG	19	105	89	105	99.6667	-	0
srn536128	1140370	CATAAGTAAAAGCAGCTTT	19	79	106	156	113.667	-	0
srn535822	1139984	TCCCAGGCGGCGTCACTA	18	268	227	296	263.667	-	0
srn535529	1139655	CATAATGCCTGTCGAATC	18	127	91	107	108.333	-	0
srn535512	1139638	AGTCGCAAAATAGGTCTC	18	119	126	113	119.333	-	0
srn535510	1139636	TGAGTCGCAAAATAGGTCT	19	311	372	369	350.667	+	0
srn535509	1139635	ATGAGTCGCAAAATAGGTCT	20	461	403	494	452.667	-	0
srn535508	1139634	GATGAGTCGCAAAATAGGTCT	21	1117	887	1166	1056.67	-	0
srn535477	1139609	TTTAACTGGCGTTTTACATCCGCTA	25	119	126	111	118.667	-	0
srn535438	1139577	CTGCGTAAGAATTTGTATTTT	21	136	101	153	130	+	0
srn535406	1139545	ATTGATCACACAGGCTGG	18	624	558	779	653.667	-	0
srn535405	1139544	TATTGATCACACAGGCTGGTT	21	1825	1835	1773	1811	+	0
srn535403	1139542	GTTATTGATCACACAGGCTGG	21	465	413	486	454.667	-	0
srn535371	1139511	AATAAGACCAATCAACAAA	19	199	242	320	253.667	+	0
srn535370	1139510	CAATAAGACCAATCAACAAA	20	169	176	236	193.667	-	0
srn535369	1139509	ACAATAAGACCAATCAACAAA	21	2063	2008	2412	2161	-	0
srn535368	1139508	AACAATAAGACCAATCAACAAA	22	496	573	614	561	-	0
srn535367	1139507	TAACAATAAGACCAATCAACAAA	23	491	551	628	556.667	-	0
srn535366	1139506	TTAACAATAAGACCAATCAACAAA	24	185	189	199	191	-	0
srn535365	1139505	GTTAACAATAAGACCAATCA	20	434	511	503	482.667	-	0
srn535345	1139486	CTCAGTTCTAACGTAGCTT	19	154	198	260	204	-	0
srn535344	1139485	ACTCAGTTCTAACGTAGCTT	20	253	286	401	313.333	-	0
srn535337	1139478	CAGCCTGACTCAGTTCTA	18	961	849	1062	957.333	-	0
srn535336	1139477	ACAGCCTGACTCAGTTCTA	19	213	187	196	198.667	-	0
srn535335	1139476	AACAGCCTGACTCAGTTCTA	20	268	289	287	281.333	-	0
srn535334	1139475	GAACAGCCTGACTCAGTT	18	893	634	625	717.333	+	0
srn535333	1139474	AGAACAGCCTGACTCAGT	18	950	824	1048	940.667	-	0
srn535332	1139473	TAGAACAGCCTGACTCAGT	19	855	769	895	839.667	-	0
srn535314	1139456	AGTCAGTAGAACTCTTTTA	19	97	199	210	168.667	+	0
srn535309	1139451	ATGCGAGTCAGTAGAACTCTTTT	23	856	834	857	849	+	0
srn535308	1139450	GATGCGAGTCAGTAGAACTCTTTTA	25	185	225	185	198.333	+	0
srn535306	1139448	ACGATGCGAGTCAGTAGAACTCTTT	25	185	216	150	183.667	-	0
srn535295	1139438	TCAAACTCTAACGATGCG	18	288	307	374	323	+	0
srn535293	1139436	ACTCAAACTCTAACGATG	18	577	691	968	745.333	-	0
srn535291	1139434	TAACTCAAACTCTAACGATG	20	123	143	183	149.667	+	0
srn535289	1139432	CATAACTCAAACTCTAACGATG	22	100	113	101	104.667	-	0
srn535286	1139429	ATACATAACTCAAACTCTAACG	22	387	352	502	413.667	+	0
srn535266	1139418	ACACCGTTACAATACATA	18	653	752	934	779.667	-	0
srn535265	1139417	AACACCGTTACAATACATA	19	759	973	1235	989	-	0
srn535262	1139414	TTTAACACCGTTACAATA	18	203	258	332	264.333	-	0
srn535234	1139387	TGTCTACAACTATAGGTTA	19	81	83	152	105.333	-	0
srn535232	1139385	TTTGTCTACAACTATAGG	18	165	170	307	214	+	0
srn535230	1139383	CATTTGTCTACAACTATA	18	396	469	887	584	+	0
srn535229	1139382	CCATTTGTCTACAACTATA	19	141	155	198	164.667	-	0
srn535228	1139381	CCCATTTGTCTACAACTATA	20	484	531	778	597.667	-	0
srn535227	1139380	ACCCATTTGTCTACAACTATA	21	110	127	156	131	-	0
srn535226	1139379	AACCCATTTGTCTACAACTATA	22	147	197	187	177	-	0
srn535223	1139376	GCTAACCCATTTGTCTACAA	20	135	129	134	132.667	-	0
srn535214	1139367	CAAACATCTGCTAACCCA	18	160	132	188	160	+	0
srn535212	1139365	TCCAAACATCTGCTAACC	18	155	108	154	139	-	0
srn535200	1139353	GTCGAACCCACGTCCAAA	18	345	363	354	354	-	0
srn534963	1139104	TCAGTTGTCACTTTGATT	18	164	165	281	203.333	+	0
srn534633	1138767	CCAGACAGTCTGCATTTCT	19	146	157	215	172.667	+	0
srn534590	1138730	TAGTTGCCGAAGATGACTTTGTT	23	182	141	177	166.667	+	0
srn534347	1138493	AGTGCGAATAACAGTTTT	18	95	129	183	135.667	-	0
srn534346	1138492	GAGTGCGAATAACAGTTTT	19	84	100	142	108.667	-	0
srn534345	1138491	TGAGTGCGAATAACAGTTTT	20	203	233	287	241	-	0
srn534344	1138490	ATGAGTGCGAATAACAGTTTT	21	189	204	222	205	-	0
srn534343	1138489	AATGAGTGCGAATAACAGTTTT	22	380	357	419	385.333	-	0
srn534291	1138433	GTTCGCAGCACTTTAAATATTCTTA	25	126	104	146	125.333	-	0
srn534248	1138390	CCGCGGTCTACTAGCTTTCGGTTTT	25	226	135	141	167.333	-	0
srn534176	1138321	GTTAGGGATAACTACCAGTA	20	142	128	184	151.333	-	0
srn534175	1138320	TGTTAGGGATAACTACCAGTA	21	234	241	227	234	-	0
srn534119	1138263	CACAAGCTGTTAACATTCTAA	21	203	264	344	270.333	-	0
srn534066	1138206	TAATCCTTCCATCGCTTA	18	154	182	234	190	-	0
srn534064	1138204	ATTAATCCTTCCATCGCTTA	20	164	173	216	184.333	-	0
srn534063	1138203	TATTAATCCTTCCATCGCTTA	21	102	110	138	116.667	-	0
srn533965	1138103	ACCCTGCCAGTTTCCACA	18	1951	1737	1948	1878.67	-	0
srn533964	1138102	AACCCTGCCAGTTTCCACA	19	434	372	318	374.667	-	0
srn533946	1138081	AAGAGAAGGCTACCTTACGTTA	22	113	89	116	106	-	0
srn533945	1138080	GAAGAGAAGGCTACCTTA	18	326	289	341	318.667	-	0
srn533844	1137969	CACAAGGAATTCTAGCTTTT	20	122	139	162	141	-	0
srn533828	1137955	TTTTTATTCAAGATCACA	18	202	236	457	298.333	-	0
srn533815	1137942	GCTACAGTACTAATTTTTA	19	97	103	155	118.333	-	0
srn533814	1137941	AGCTACAGTACTAATTTTTA	20	1316	1722	2428	1822	-	0
srn533813	1137940	TAGCTACAGTACTAATTTTTA	21	221	228	378	275.667	-	0
srn533805	1137932	TCTAATTCTAGCTACAGTACTAA	23	195	197	320	237.333	-	0
srn533788	1137919	AGCCTCTAAGTTATCTAA	18	86	111	144	113.667	-	0
srn533753	1137895	TATTTGGATCAGAGCTAA	18	150	142	257	183	-	0
srn533637	1137772	AGAGAAATTTAGAGCCTAG	19	327	261	383	323.667	-	0
srn533635	1137770	AGAGAGAAATTTAGAGCCTAG	21	221	180	191	197.333	-	0
srn533610	1137747	CACAATCAATCGATCACATT	20	1079	1326	1865	1423.33	-	0
srn533602	1137739	ACAATACGCACAATCAATCGATCACATT	28	232	240	288	253.333	-	0
srn533601	1137738	AACAATACGCACAATCAATCGATCACATT	29	111	94	102	102.333	-	0
srn533448	1137570	CAGCTGCACGTGATTATATT	20	118	105	122	115	-	0
srn533387	1137509	CTGGTTATGAGTCGCAAA	18	228	190	342	253.333	-	0
srn533386	1137508	TCTGGTTATGAGTCGCAAA	19	303	292	374	323	-	0
srn533385	1137507	TTCTGGTTATGAGTCGCAAA	20	116	123	173	137.333	-	0
srn533384	1137506	ATTCTGGTTATGAGTCGCAAA	21	251	229	380	286.667	-	0
srn533255	1137355	AATGAAGGTCCATGACATT	19	940	963	1060	987.667	-	0
srn533247	1137347	AGTGATAAAATGAAGGTCCATGACATT	27	370	318	292	326.667	-	0
srn533219	1137321	CCTATCTTCCCGATACCA	18	247	250	353	283.333	-	0
srn533200	1137306	CAAAATCGCTCATTTCCTAT	20	192	175	340	235.667	-	0
srn533171	1137281	AACGGACTCAGACCTTGT	18	288	327	461	358.667	-	0
srn533096	1137209	GGAAGCGGTAAGACGACACTG	21	101	108	134	114.333	-	0
srn532907	1137045	ACTACTATACTGGACCAATA	20	127	129	148	134.667	-	0
srn532887	1137031	GCAAAGATCGTTTAACTA	18	517	699	979	731.667	-	0
srn532886	1137030	AGCAAAGATCGTTTAACTA	19	143	176	270	196.333	-	0
srn532839	1136985	ACAGAACTTGAAGACTTT	18	105	118	208	143.667	-	0
srn532838	1136984	AACAGAACTTGAAGACTTT	19	239	296	431	322	-	0
srn532828	1136974	AGTTAGCTCAAACAGAACTTGAAGACTTT	29	177	151	164	164	-	0
srn532781	1136933	CGTGACAAAGGACCAGCAGTTA	22	315	211	255	260.333	-	0
srn532644	1136813	ACTAGCCACAGTTAGAGA	18	325	331	484	380	-	0
srn532643	1136812	AACTAGCCACAGTTAGAGATTTA	23	661	737	636	678	-	0
srn532642	1136811	CAACTAGCCACAGTTAGAGATTTA	24	394	424	397	405	-	0
srn532641	1136810	ACAACTAGCCACAGTTAGAGATTTA	25	139	110	100	116.333	-	0
srn532609	1136787	AGTCAAGAAATCAAACCCGGC	21	106	94	110	103.333	-	0
srn532598	1136776	TGCAAATTATCAGTCAAGAAA	21	508	675	1001	728	-	0
srn532596	1136774	AATGCAAATTATCAGTCAAGAAA	23	155	172	292	206.333	-	0
srn532594	1136772	AAAATGCAAATTATCAGTCAAGAAA	25	246	250	260	252	-	0
srn532593	1136771	CAAAATGCAAATTATCAGTCAAGAAA	26	143	129	145	139	-	0
srn532568	1136748	TATCTTCAAATTGCCAATCATA	22	196	243	293	244	-	0
srn532527	1136701	AGAAAGGAGAAAAAATGGCTT	21	129	129	102	120	-	0
srn525746	1117945	CACAACAGTCGTGCCCAAA	19	89	76	135	100	-	0
srn522521	1112011	CAAGCTCGTAGATCTTCT	18	180	158	278	205.333	+	0
srn521067	1109193	GGCGGACAGACTGACTGT	18	158	112	188	152.667	+	0
srn521066	1109192	AGGCGGACAGACTGACTGT	19	116	99	106	107	+	0
srn520294	1108411	TGCAAAGTCAACAGAAATTCA	21	145	160	248	184.333	-	0
srn509291	1071340	CAAAACCGTGTCCTTTGT	18	327	222	344	297.667	+	0
srn509045	1070976	AATGTCTGTAAATTCTTTCC	20	233	236	442	303.667	+	0
srn508688	1070505	TAACTGTCACTGTCCGATACT	21	105	129	184	139.333	+	0
srn508333	1069991	TGACGGTTGACCTTATTGAT	20	86	102	136	108	+	0
srn508332	1069990	TTGACGGTTGACCTTATTGAT	21	110	103	184	132.333	+	0
srn508167	1069774	TCGTGTTCTGGCTTTATC	18	175	139	277	197	+	0
srn508057	1069616	TAACCGAATCTGTTTTTT	18	100	118	165	127.667	+	0
srn506461	1064847	CGGATTCACTAGCTGATT	18	180	192	297	223	+	0
srn50470	108335	TGTGGACTAAAAGATTAAC	19	98	113	158	123	+	0
srn50421	108291	CCTGTTCGTTTGATCACTAA	20	142	172	210	174.667	-	0
srn504163	1060088	CAGCTGTACCTGCATGGT	18	110	105	165	126.667	+	0
srn503980	1059775	ATAGGTGGTAAGATTGGT	18	193	171	237	200.333	+	0
srn503961	1059740	AATCACGACTACCTTCTTTGA	21	152	78	143	124.333	+	0
srn50360	108238	ATTGCAAGTGATGATGTT	18	198	200	249	215.667	+	0
srn503481	1059002	TAGCCTTCTGAAAATCTGT	19	104	86	143	111	+	0
srn503472	1058993	CAATAAAACTAGCCTTCTG	19	109	82	113	101.333	+	0
srn503422	1058925	TGCACCAAGAACCAGTCGGC	20	136	97	108	113.667	+	0
srn50342	108223	ATCGTTCCACACTGTATTG	19	166	159	233	186	-	0
srn50341	108222	AATCGTTCCACACTGTATTG	20	310	302	419	343.667	-	0
srn50339	108220	TTAATCGTTCCACACTGTATTG	22	181	181	222	194.667	-	0
srn502878	1058250	AGAGATGACGTTGCTGTGGTTCT	23	148	158	152	152.667	+	0
srn50278	108168	ACGGTGCGTCAGTTCTTTAGG	21	162	114	193	156.333	+	0
srn502589	1057873	AATCGCTGTCAACACCTGTTTGCC	24	121	79	100	100	+	0
srn502531	1057789	TATGAGAAGACTTCTGTG	18	407	441	744	530.667	+	0
srn502517	1057770	TGACTGTCACTACTCTTTC	19	141	150	237	176	+	0
srn502480	1057727	CCAATCTTCAACCTGTTGA	19	101	134	160	131.667	+	0
srn502386	1057600	CAGACTGATGATTTTCCT	18	325	378	713	472	+	0
srn502385	1057599	TCAGACTGATGATTTTCCT	19	139	163	278	193.333	+	0
srn502247	1057461	TCACTGTAGTAAGTCCTGC	19	131	141	222	164.667	+	0
srn50212	108104	TCAGCCTGAAGTACTAGA	18	197	208	279	228	+	0
srn50210	108102	GTTCAGCCTGAAGTACTA	18	90	89	132	103.667	-	0
srn50176	108072	GATAGAATTGACGTTGAGA	19	130	130	165	141.667	+	0
srn50175	108071	TGATAGAATTGACGTTGAGA	20	4167	4823	6115	5035	+	0
srn50173	108069	GCTGATAGAATTGACGTTGA	20	1380	1218	1651	1416.33	-	0
srn50171	108067	TAGCTGATAGAATTGACGTT	20	187	239	362	262.667	+	0
srn50169	108065	CATAGCTGATAGAATTGACGTTGA	24	119	91	108	106	-	0
srn50157	108053	AGAAATATCTGGCATAGC	18	215	247	343	268.333	+	0
srn50156	108052	AAGAAATATCTGGCATAGC	19	894	827	1106	942.333	+	0
srn50155	108051	CAAGAAATATCTGGCATA	18	231	329	431	330.333	+	0
srn50115	108020	TAAAATCGGGTTCTCTCT	18	467	412	597	492	+	0
srn50113	108018	AATAAAATCGGGTTCTCT	18	559	484	725	589.333	-	0
srn50035	107957	AATGGCTCGGTCATGCCTTGATG	23	167	127	110	134.667	+	0
srn50018	107947	ATCCTGATGGAATGGCTCGGT	21	450	420	423	431	+	0
srn49967	107897	CGAGCTGGTAAACAAACA	18	200	182	329	237	+	0
srn49929	107875	AAAACTACGAACCTTGTC	18	356	379	475	403.333	+	0
srn49889	107843	GGAGGATTGTAGGCCACA	18	95	83	134	104	+	0
srn49888	107842	TGGAGGATTGTAGGCCACA	19	412	386	507	435	+	0
srn49886	107840	TTTGGAGGATTGTAGGCC	18	118	114	134	122	+	0
srn496741	1041416	AGACTGTTCTTTCGAGCGT	19	161	187	196	181.333	+	0
srn496467	1040695	CGAGTCGATCTGCTTTTGAC	20	102	146	147	131.667	+	0
srn49598	107552	ACAGAGGATTTATGCTTA	18	172	180	228	193.333	-	0
srn495646	1038846	TTTGACTTTAACCTGATAATT	21	228	242	272	247.333	+	0
srn495574	1038705	ACTAAGTCAGATTGTTTCT	19	140	141	195	158.667	-	0
srn495073	1037444	AACAAAGTTGCTAGTTTT	18	202	265	408	291.667	-	0
srn494640	1036648	AGCAACCGTCAATCTTCA	18	128	125	195	149.333	-	0
srn49422	107320	GATGGCTCAAAGTCGCAAG	19	137	154	186	159	-	0
srn493327	1034079	AGTATGTCCGTACCCTTA	18	125	149	178	150.667	-	0
srn493264	1033985	GGAAATCGTTTGTCTACTGT	20	155	162	215	177.333	-	0
srn492840	1033479	CCCGAGCTCAGGTTCATT	18	106	101	121	109.333	-	0
srn490462	1029270	CAATTTCTTGTGGCTGTT	18	295	329	493	372.333	+	0
srn488579	1025653	AGTACTTTTTTGACATTCTG	20	101	108	174	127.667	+	0
srn488361	1025339	TTGTACTCTTACCACCATGCT	21	100	93	129	107.333	+	0
srn488336	1025318	AATAACGTTTGGCTAGTT	18	148	153	217	172.667	+	0
srn488163	1025022	CAAGGGAACTAGCAATTCA	19	196	154	208	186	+	0
srn487953	1024723	AAAAGGCGCAAGAATTGATT	20	351	426	484	420.333	+	0
srn487936	1024703	CAATAATTGGTGCTCTAAGA	20	87	114	155	118.667	+	0
srn487881	1024625	AAAGGACAAAAATCATCAGG	20	97	130	126	117.667	+	0
srn487824	1024562	TTAGACGGCGAATCTTATC	19	134	132	189	151.667	+	0
srn487713	1024423	TAACCTGTTTTAATTTGCC	19	85	92	145	107.333	+	0
srn487544	1024193	CAAAAACCTGAGTGATTCGTC	21	102	97	126	108.333	+	0
srn487518	1024145	AAACGAGTTGAGATTGCA	18	168	142	259	189.667	+	0
srn487492	1024106	AAAAAGTCATATCTGTCACT	20	93	121	151	121.667	+	0
srn487307	1023866	TGAAGAGTTCTGCCTTTT	18	126	143	150	139.667	+	0
srn487213	1023768	AAAATCGCTAGCCTGAGC	18	214	170	192	192	+	0
srn487056	1023588	AGCCTGTAAGAGTTTTGCT	19	126	120	162	136	+	0
srn487055	1023587	TAGCCTGTAAGAGTTTTGCT	20	242	319	344	301.667	+	0
srn487054	1023586	ATAGCCTGTAAGAGTTTTGCT	21	132	125	183	146.667	+	0
srn487038	1023576	ATTATCCTTGATAGCCTGTA	20	237	217	247	233.667	+	0
srn486996	1023527	AAAGACTGTTAGTCCTTTG	19	99	92	148	113	+	0
srn486897	1023413	GATGTTGCGAGTAATGAATTTCC	23	142	143	187	157.333	+	0
srn486829	1023321	AAACCAAAATTCTCTGCT	18	107	95	172	124.667	+	0
srn486828	1023320	AAAACCAAAATTCTCTGCT	19	103	115	154	124	+	0
srn486793	1023275	TAAACCGTTAGGCTGACC	18	113	126	219	152.667	+	0
srn486784	1023266	ACTGGGAGATAAACCGTTAGGCTGACC	27	347	300	225	290.667	+	0
srn486404	1022808	CTCTGGTTTGTCTTTGAT	18	100	96	159	118.333	+	0
srn486297	1022716	AGTGTGAATAAATTGATC	18	127	165	302	198	+	0
srn486125	1022480	AATTCAGATAGAACGGCTGA	20	102	139	161	134	+	0
srn486105	1022468	AAAGCACTTTGTAATTCAGATA	22	198	233	259	230	+	0
srn486090	1022449	AAGACGTTCTGCACATGCT	19	524	536	673	577.667	+	0
srn486089	1022448	AAAGACGTTCTGCACATGCT	20	652	674	760	695.333	+	0
srn486088	1022447	TAAAGACGTTCTGCACATGCT	21	666	710	883	753	+	0
srn486086	1022445	TATAAAGACGTTCTGCACATGCT	23	299	316	393	336	+	0
srn486031	1022386	AGATTCACTGACTAATTCTTT	21	209	193	241	214.333	+	0
srn485941	1022280	TAGCCACTTTGGAACCTTGTG	21	107	115	130	117.333	+	0
srn485940	1022279	ATAGCCACTTTGGAACCTTGTG	22	208	189	227	208	+	0
srn485919	1022259	CAGCCCCTGTAGGACCAACG	20	151	115	136	134	+	0
srn485810	1022150	TGACGATAAGAAGCTTTACT	20	169	146	286	200.333	+	0
srn48559	105888	TCCAATTACAAGACCCGAA	19	140	125	146	137	-	1
srn485563	1021849	CAAGATTTCTGTTCGTGTA	19	100	109	167	125.333	+	0
srn485481	1021756	TAAGATAAGGTCTGCGCT	18	230	203	274	235.667	+	0
srn485405	1021667	TGTGCTGTCTGCATTTGAT	19	252	251	336	279.667	+	0
srn482016	1014183	TTTGGCTAGTAGTTTTTCT	19	114	108	179	133.667	+	0
srn481888	1013948	TAGTTGCACGAATTCTTCCA	20	238	222	333	264.333	+	0
srn481852	1013884	TGTAAAATCGTTCGAATTCTG	21	96	88	120	101.333	+	0
srn480933	1011864	TATGGATAGCTGCTGGCT	18	159	165	167	163.667	+	0
srn480572	1011390	CAGCAGGCCTGAATCGTGA	19	184	147	175	168.667	-	0
srn480544	1011346	AACGGTTCGTGAATCTGACGCTA	23	166	163	163	164	-	0
srn479942	1010458	GACAGAAAACTCAGAGCTT	19	91	79	144	104.667	-	0
srn478063	1007998	AAGTTCTTCTGTATTCATT	19	88	85	157	110	+	0
srn478062	1007997	GAAGTTCTTCTGTATTCATT	20	308	357	475	380	+	0
srn478061	1007996	CGAAGTTCTTCTGTATTCATT	21	114	113	148	125	+	0
srn478041	1007977	AGTGTGACGTCTCGCTTCA	19	122	112	125	119.667	+	0
srn477981	1007906	AAACCGAATTCTGTATTTTCC	21	957	943	1366	1088.67	+	0
srn477978	1007903	TCTAAACCGAATTCTGTATTTTCC	24	279	277	381	312.333	+	0
srn477960	1007886	TAGGAACTCCTCTTAATTCT	20	101	108	126	111.667	+	0
srn475319	1000424	AAGATCTGTTTCCTCACG	18	163	147	177	162.333	+	0
srn475318	1000423	CAAGATCTGTTTCCTCACG	19	199	164	236	199.667	+	0
srn475199	1000232	TCAGAGCATTAAACGTCTTG	20	156	197	263	205.333	-	0
srn474755	999599	CACCTGTTCATCTTTCCTTG	20	111	122	149	127.333	-	0
srn474658	999498	TACAGACGTTCAAACAGCTA	20	108	151	223	160.667	-	0
srn474388	999150	AGAAAAGGCAAGTTCTAA	18	113	117	159	129.667	-	0
srn474053	998778	AGTCTAACAGTGTTTAATATA	21	117	135	237	163	-	0
srn472685	996858	AACGTGCTCGCAGTCTAG	18	738	751	1115	868	-	0
srn472054	995972	AGCAAGTTAACAGTCTTG	18	231	240	380	283.667	-	0
srn471802	995570	CGACTCAAAAAAGACTTTTT	20	942	1135	1624	1233.67	+	0
srn471758	995537	TGAAATCATTCACTGGAT	18	440	491	630	520.333	+	0
srn471738	995517	TATGGAATACTCTGGATTCTT	21	7246	7416	9481	8047.67	+	0
srn471732	995512	TTAGGTATGGAATACTCTGGATTCTT	26	3788	3859	3760	3802.33	+	0
srn471711	995499	TTGTGTCCTGAACTTAGG	18	123	174	217	171.333	+	0
srn471709	995497	TCTTGTGTCCTGAACTTA	18	211	298	449	319.333	-	0
srn471707	995495	TGTCTTGTGTCCTGAACTTAGG	22	249	233	263	248.333	+	0
srn471703	995491	TTTGTGTCTTGTGTCCTGAA	20	412	362	519	431	+	0
srn471694	995482	CCAATGCCTTTTGTGTCTTGTGTCCTGA	28	202	176	151	176.333	-	0
srn471693	995481	CCCAATGCCTTTTGTGTCTTGTGTCCTGA	29	177	141	130	149.333	-	0
srn471672	995462	TTGCCTTTATCTGCGGATG	19	179	145	187	170.333	+	0
srn471671	995461	TTTGCCTTTATCTGCGGATG	20	158	149	192	166.333	+	0
srn471621	995412	AAAAGATGAGTTCTCCTAGAA	21	184	225	306	238.333	-	0
srn471617	995408	TGCAAAAAGATGAGTTCT	18	238	348	484	356.667	-	0
srn471612	995403	ACAGCTGCAAAAAGATGAGTTCTCC	25	492	302	334	376	+	0
srn471600	995392	ACGGGTTGCGGACAGCTG	18	242	179	225	215.333	+	0
srn471598	995390	AGACGGGTTGCGGACAGCTG	20	153	132	195	160	+	0
srn471596	995388	GAAGACGGGTTGCGGACAGCTG	22	226	137	253	205.333	+	0
srn471595	995387	TGAAGACGGGTTGCGGACAGCTG	23	291	212	314	272.333	+	0
srn471593	995385	ATTGAAGACGGGTTGCGG	18	197	146	277	206.667	+	0
srn471590	995382	TTAATTGAAGACGGGTTGCGG	21	197	143	267	202.333	+	0
srn471588	995380	TCTTAATTGAAGACGGGTTGCGG	23	240	183	262	228.333	+	0
srn471586	995378	AATCTTAATTGAAGACGGGTTGCGG	25	357	272	316	315	+	0
srn471568	995360	TGAGACTTTAGACTCAAA	18	80	90	157	109	+	0
srn471563	995355	AGATTTGAGACTTTAGACT	19	736	888	1298	974	+	0
srn471562	995354	AAGATTTGAGACTTTAGACT	20	417	459	694	523.333	+	0
srn471555	995347	TACTTGGAAGATTTGAGACT	20	1249	1588	2154	1663.67	+	0
srn471552	995344	TGCTACTTGGAAGATTTGAGA	21	110	94	120	108	-	0
srn471541	995336	AATGCTTCTGCTACTTGGA	19	893	853	1096	947.333	+	0
srn471501	995301	AAGATTTTAGCTGTGTTA	18	111	91	199	133.667	+	0
srn471500	995300	CAAGATTTTAGCTGTGTT	18	760	805	1188	917.667	-	0
srn471491	995291	AGCCCCGAACAAGATTTTA	19	413	380	504	432.333	-	0
srn471488	995288	GCAAGCCCCGAACAAGATTTTA	22	112	75	119	102	-	0
srn471487	995287	AGCAAGCCCCGAACAAGA	18	308	277	362	315.667	-	0
srn471445	995255	AATTCGATTCTAATTTCC	18	234	283	463	326.667	-	0
srn471444	995254	AAATTCGATTCTAATTTCCTT	21	281	363	304	316	+	0
srn471437	995247	GCTCTGCAAATTCGATTCTAATTTCC	26	149	142	155	148.667	-	0
srn471426	995236	AAAAATTTTTAGCTCTGCAAA	21	119	128	199	148.667	+	0
srn471419	995229	CAACTTAAAAAATTTTTAGCTCTGC	25	331	353	402	362	+	0
srn471418	995228	TCAACTTAAAAAATTTTTAGCTCTGC	26	180	210	231	207	+	0
srn471399	995216	CAGATCTATTTTTCAACTTA	20	887	963	1690	1180	-	0
srn471398	995215	ACAGATCTATTTTTCAACTTA	21	151	186	287	208	-	0
srn470015	991733	TCTAAGACAAATTCCGTTA	19	72	97	174	114.333	-	0
srn470013	991731	AGTCTAAGACAAATTCCGTTA	21	445	527	603	525	-	0
srn469626	991258	AACAGAAATTCTATTATCT	19	68	91	178	112.333	-	0
srn469498	991075	CATCAGGAAGATCTCTTT	18	251	268	331	283.333	-	0
srn469336	990908	AGAAGGACAGCCTACTAA	18	158	178	185	173.667	-	0
srn469225	990771	CATGATATCGTCATTAATCCCTTT	24	215	197	192	201.333	-	0
srn469205	990740	AATGATGAGTCTACCTTA	18	370	443	627	480	-	0
srn469204	990739	AAATGATGAGTCTACCTTA	19	330	425	557	437.333	-	0
srn468706	990198	AAACAGCAACTCTTCTTA	18	85	80	135	100	-	0
srn468398	989910	ACAATTGTGCGATCGTATT	19	74	123	114	103.667	-	0
srn468344	989863	GATGGCAATACGGTCCTCT	19	116	96	123	111.667	-	0
srn465410	983410	AAAGACGAACTCCAGATG	18	79	86	135	100	+	0
srn46522	101491	TAGACTGAGGAAATCCTATTTTG	23	122	157	125	134.667	+	0
srn46521	101490	CTAGACTGAGGAAATCCTATTTTG	24	166	176	159	167	+	0
srn463487	976518	TTGGACAAGAAATTATTG	18	68	76	156	100	+	0
srn45644	99738	ATTCAGCACAATCTCTTT	18	147	146	241	178	-	0
srn45231	99415	TTGATAGAAAAATGAGTTACT	21	138	166	241	181.667	+	0
srn45216	99395	AAAACAGTCAGGCACATT	18	135	121	236	164	-	0
srn45151	99329	CAGAATTACAGTCTCGTC	18	200	194	255	216.333	-	0
srn451028	942797	GATAGTGTTTACGTCTTT	18	110	140	270	173.333	-	0
srn45019	99170	TACAGCGCCGTCACCGTCATC	21	115	79	125	106.333	-	0
srn449267	938502	TACTGATTTGTTGTGACTCTCATT	24	176	161	141	159.333	+	0
srn449264	938499	AGCTACTGATTTGTTGTGACTCTCATT	27	127	92	89	102.667	+	0
srn447908	935481	ATGCGATGAGTCGATTGTG	19	389	346	320	351.667	+	0
srn44646	98723	TATCAGTCGTTGAAGCTCTTA	21	103	116	174	131	-	0
srn445874	931262	CATCAACTGCAGAACTTA	18	137	165	188	163.333	-	0
srn445211	930539	TGTCAGGAGGTATCATTA	18	239	178	223	213.333	-	0
srn444332	929474	ACCAAACGATCAAACCGTGA	20	330	326	401	352.333	-	0
srn442773	924352	TTTGTTTAGGTTTTTTCT	18	1199	1473	2395	1689	+	0
srn438864	911974	AGTAGTAACCCTCGTCGCT	19	156	127	146	143	+	0
srn438863	911973	AAGTAGTAACCCTCGTCGCT	20	360	296	320	325.333	+	0
srn438505	911392	AAAGACTAGGACTGTTTTT	19	127	149	235	170.333	+	0
srn43850	97739	TAAGCTCTCTACTTGTAG	18	129	115	129	124.333	+	0
srn43848	97737	AATAAGCTCTCTACTTGTAG	20	209	194	209	204	+	0
srn43844	97733	TCAGAATAAGCTCTCTACT	19	102	114	136	117.333	+	0
srn43843	97732	GTCAGAATAAGCTCTCTACTTGTAG	25	369	271	246	295.333	-	0
srn436275	907495	TAAATATCGACGGTTTTCA	19	133	122	196	150.333	+	0
srn436237	907457	TGTGCGAATTCTTCGGGACTTACT	24	220	186	177	194.333	+	0
srn436009	907236	CGACCAGAACAGGATTGTTTT	21	246	224	222	230.667	+	0
srn435439	906486	TATGATTGTCAATTTGTG	18	501	635	1185	773.667	+	0
srn435112	906126	AAACAGCTGTACGATCACT	19	184	198	288	223.333	+	0
srn433314	903302	TAGACGCGGAATAGTATA	18	91	100	163	118	+	0
srn433288	903273	TGACTGTATGACAAACCC	18	93	112	202	135.667	+	0
srn432852	902633	AAAGAGCTATAGTACTTT	18	69	90	162	107	+	0
srn432567	902302	GGTATTAATTGCAGCTCACCGTCAGT	26	134	115	91	113.333	-	0
srn43172	97072	TAAGGAGAACCACTTTGG	18	102	146	191	146.333	+	0
srn431390	900687	AGCAGAATCCTTCTTTTCTAG	21	95	107	123	108.333	-	0
srn430461	899608	AAGAGTATTTAACTAGTCG	19	94	108	173	125	-	0
srn42810	96622	CCTAAGGTCTCAAATCTT	18	101	105	138	114.667	-	0
srn427459	892640	TGGTCTGATTAACATAGA	18	90	74	162	108.667	+	0
srn424391	882514	CATAACAATCAGACATCA	18	170	202	349	240.333	-	0
srn424132	882169	GAAGAGCAGCCGAATATTGTTCTTG	25	163	146	190	166.333	-	0
srn423934	881893	TCTATTCAAATGTCCTTT	18	109	114	263	162	-	0
srn423632	881569	CCTGATCCGATAGAAATT	18	90	72	150	104	-	0
srn423503	881413	CGTAAGATCAGATTCCGT	18	135	175	298	202.667	-	0
srn417354	871016	AGCAGCAGCTAAGTCATTTG	20	105	110	154	123	-	0
srn417353	871015	CAGCAGCAGCTAAGTCATTTG	21	230	212	273	238.333	-	0
srn417050	870575	TGTTTACGATCCAGATGGTA	20	126	110	140	125.333	-	0
srn416064	869099	AATGTTAAAACTCCTGAGA	19	86	116	149	117	+	0
srn399346	828168	CATTTTTCTGAACCGTAGTG	20	107	97	118	107.333	+	0
srn399252	828067	CAAGGGTGTGTTGATTTATG	20	107	104	139	116.667	+	0
srn399190	827998	TTTGGAGATCTGCTTGAT	18	113	97	129	113	+	0
srn398018	826375	TGGACGTGTCTTGCCTTTT	19	316	327	417	353.333	+	0
srn397929	826300	TAAACGTAGCTGACATCCG	19	101	83	130	104.667	+	0
srn395619	814950	CTCAAAGAAGTAAAGTCTTG	20	149	159	252	186.667	-	0
srn395559	814883	CATCAGATACTGTTCGTAACATCCTTT	27	139	107	137	127.667	-	0
srn395065	814373	TCAGTCTAGACGTTATTTTT	20	104	105	134	114.333	+	0
srn392961	811447	TGACAGCGGATCCAACGTA	19	127	82	133	114	-	0
srn392571	810957	TAAGGCTCTTGACTTTACT	19	113	104	157	124.667	+	0
srn392562	810948	TTAATAATGTAAGGCTCT	18	75	96	138	103	+	0
srn392561	810947	TTTAATAATGTAAGGCTC	18	77	114	155	115.333	+	0
srn388625	799975	TATGGAATACTCTGGATTCC	20	304	275	392	323.667	+	1
srn388620	799970	TTAGGTATGGAATACTCTGGATTCC	25	257	281	277	271.667	+	1
srn388492	799825	AAGATTTGAGACCTTAGG	18	111	114	157	127.333	+	0
srn385440	791690	TATGTTCAGTCGGACGTT	18	142	164	224	176.667	+	0
srn382319	784426	ATCAAACAACTGACAGTAC	19	115	112	189	138.667	-	0
srn382080	784039	CATGGGTTCTGTTACTTA	18	106	103	120	109.667	-	0
srn381906	783849	ACTCAGCTGTTAAATATCCCT	21	197	169	216	194	-	0
srn381806	783722	TACAGGTTATGATGATTTA	19	184	180	264	209.333	-	0
srn381404	783302	GCAGAAACAGGCTTTATT	18	99	112	159	123.333	-	0
srn372395	764512	AACAAAAAGATCTAAATACA	20	96	105	181	127.333	-	0
srn371854	763888	CAAGATCTAGGACGTTACCCT	21	341	411	501	417.667	+	0
srn371793	763838	TAAGGAAGTGATAATGGCGTT	21	1439	1293	1624	1452	+	0
srn371778	763825	TAACATCTGAAACTAAGG	18	112	164	278	184.667	+	0
srn371764	763812	AATAGGGGAGTAATAACATCTG	22	153	118	150	140.333	+	0
srn371693	763747	CAACACCGTTCCATGAAAGCTGAGC	25	152	139	109	133.333	+	0
srn371655	763712	AAAATTGATAACTGCACT	18	120	150	226	165.333	+	0
srn371306	763360	CGTAAATCAGAAGCAGCTC	19	73	68	159	100	-	0
srn365113	751578	AAAGGCTGTTAGGATAGG	18	144	108	201	151	+	0
srn365031	751444	TAGGTCTTTCATAACGTTGAG	21	156	169	173	166	+	0
srn363951	750136	GATATAACTTCAAATCCTTT	20	93	79	133	101.667	-	0
srn363804	750001	TATAGAGACAGTTTGAAT	18	87	100	184	123.667	-	0
srn363500	749662	CAGATTTTGGTGCACACA	18	445	439	710	531.333	-	0
srn363498	749660	TTCAGATTTTGGTGCACACA	20	153	160	250	187.667	-	0
srn363480	749643	AGTATTAGTTGCAGTTTTTCAGATT	25	130	118	116	121.333	-	0
srn363443	749611	TTTGTCGCCTAGTCTCATTTTG	22	120	90	246	152	+	0
srn363421	749593	TTTTAGTACTGCCTGTGG	18	156	178	258	197.333	+	0
srn363415	749587	CATCACTTTTAGTACTGCCTGTG	23	114	97	113	108	+	0
srn363366	749539	AATAGCAGTAGTCTATACCTTT	22	97	108	147	117.333	-	0
srn363363	749536	AAAAATAGCAGTAGTCTATACCTTT	25	173	165	169	169	-	0
srn363335	749507	TTATCTAGTAGGGCTTCT	18	140	136	218	164.667	+	0
srn363118	749328	TGAGGAGAGTAGACTTACC	19	139	135	207	160.333	+	0
srn362746	748967	CAAGTCATTGTGTCCAGATC	20	94	76	148	106	+	0
srn362591	748808	TAGTTCTTATAGTTTCCTTGGA	22	91	101	123	105	+	0
srn362423	748627	CAGGACATTTTTCATTTTCTTGGC	24	115	112	122	116.333	+	0
srn362409	748609	ATAGCGTTTTCCCTGAGA	18	196	151	236	194.333	+	0
srn362329	748503	AATGCAGTAGAACTTTGT	18	97	98	162	119	+	0
srn361718	747835	AATAAGCTCAATCCTAAT	18	155	196	343	231.333	-	0
srn360604	746461	AAAATGGACAAGAGTTTA	18	89	91	119	99.6667	-	0
srn360239	746016	CATCATGGTTTTAGTCACT	19	86	120	167	124.333	-	0
srn359322	744986	TACTTGGAAGATTTGAGACT	20	1218	1531	2322	1690.33	+	0
srn359137	744829	TATAGTTATAGTAGAATAGAGT	22	99	104	133	112	+	0
srn353085	730419	AGAAAAAAAATACAAGTCTAA	21	234	288	509	343.667	-	0
srn352964	730299	AGTACGCAGTCGTGGGTTAA	20	153	114	188	151.667	-	0
srn352911	730232	AATTTCCACCAAACCTTA	18	181	181	227	196.333	-	0
srn352367	729591	TACACGTTTAGCAGCTGT	18	147	150	169	155.333	-	0
srn349756	725281	CAATCGTGTGTGGCTTGGC	19	171	179	291	213.667	+	0
srn349751	725276	TAAGGCAATCGTGTGTGGCT	20	170	150	146	155.333	+	0
srn349700	725226	TTGAAGGCTGAAGGTCATATA	21	352	323	361	345.333	+	0
srn349465	724992	TGATTACACTAATCCTATT	19	113	121	182	138.667	-	0
srn349425	724954	TTTGATCTACCTAGTCATAAATTTA	25	100	110	133	114.333	-	0
srn349403	724934	ACGGTGCAGTCAAAGTTTT	19	920	749	1224	964.333	-	0
srn349235	724768	ATGAATCCAGATACCACTT	19	125	112	160	132.333	-	0
srn349234	724767	AATGAATCCAGATACCACTT	20	1442	1648	2044	1711.33	-	0
srn349233	724766	AAATGAATCCAGATACCACTT	21	219	250	256	241.667	-	0
srn349232	724765	GAAATGAATCCAGATACCACTT	22	378	425	469	424	-	0
srn349231	724764	TGAAATGAATCCAGATACCACTT	23	115	110	125	116.667	-	0
srn349183	724702	AGTCAGGCAACAGGTTTT	18	180	104	167	150.333	-	0
srn349179	724698	GGTCAGTCAGGCAACAGGTTTT	22	156	105	184	148.333	-	0
srn349126	724650	AGTTAAGAAGTTAGGCCTTTA	21	130	113	115	119.333	-	0
srn349031	724540	GATCAGATTAGTATGTTG	18	82	101	231	138	-	0
srn348877	724387	TCTGATACAGGTTTTCCACGTG	22	172	133	172	159	-	0
srn348849	724368	TATCCGTTTCCGCCACTA	18	124	136	178	146	-	0
srn348769	724290	TGATCAACAGGCACCATA	18	194	182	249	208.333	-	0
srn346980	718996	AATGATGAAATGACTGTT	18	72	102	153	109	+	0
srn346595	718613	TAGGAACACGAACGCTCTGA	20	80	128	112	106.667	+	0
srn346453	718431	AGCCATTTGCTGTAGCTG	18	172	164	271	202.333	+	0
srn346086	717944	CAACTTGACGTGTCTGAGAGATAGA	25	201	207	214	207.333	+	0
srn346039	717900	CATGAATTTAACGGCCTGAG	20	144	133	164	147	+	0
srn345985	717861	AATAAAGGCGAGACTTAAT	19	115	117	188	140	+	0
srn345926	717792	AAAGGCACTGATTTCACTGG	20	96	103	125	108	+	0
srn345925	717791	AAAAGGCACTGATTTCACTGG	21	100	105	102	102.333	+	0
srn345881	717733	AAAGAACTGGCAACTGCT	18	89	93	136	106	+	0
srn345780	717632	GATGTAAGAACCCTTCCA	18	173	151	190	171.333	+	0
srn345779	717631	AGATGTAAGAACCCTTCCA	19	182	166	213	187	+	0
srn345648	717508	TGTGAATAGACGATCAGC	18	131	99	179	136.333	+	0
srn345642	717502	AAAACCTGTGAATAGACGATCAGC	24	118	104	104	108.667	+	0
srn345504	717360	CAAGTTGAGGATTGTTAATA	20	228	224	305	252.333	+	0
srn345474	717339	AATGGTATTGATGATTAATTG	21	91	96	112	99.6667	+	0
srn345364	717231	TGTAAGGTTGATAGGGCT	18	157	181	217	185	-	0
srn345346	717214	TGGGAAAGTAAGTTCACT	18	700	974	1191	955	+	0
srn345344	717212	AGTGGGAAAGTAAGTTCA	18	368	393	362	374.333	+	0
srn345325	717195	AGGCTCTAAATATCTGTA	18	118	164	214	165.333	+	0
srn345324	717194	CAGGCTCTAAATATCTGT	18	532	610	824	655.333	+	0
srn345323	717193	ACAGGCTCTAAATATCTG	18	103	138	170	137	-	0
srn345322	717192	AACAGGCTCTAAATATCT	18	1806	2223	2716	2248.33	-	0
srn345321	717191	AAACAGGCTCTAAATATCT	19	679	681	832	730.667	-	0
srn345320	717190	AAAACAGGCTCTAAATATCT	20	197	198	266	220.333	+	0
srn345319	717189	AAAAACAGGCTCTAAATATCT	21	106	90	109	101.667	-	0
srn345294	717172	TACAATCGTAAGCATACAA	19	92	112	184	129.333	-	0
srn345290	717168	GTTATACAATCGTAAGCATA	20	172	207	336	238.333	-	0
srn345289	717167	TGTTATACAATCGTAAGCATA	21	368	405	600	457.667	-	0
srn345287	717165	ATTGTTATACAATCGTAAGCATA	23	110	128	126	121.333	-	0
srn345286	717164	TATTGTTATACAATCGTAAGCATA	24	286	306	350	314	-	0
srn345088	717001	AAGAACTTAATCGCGTTA	18	176	191	247	204.667	-	0
srn345087	717000	AAAGAACTTAATCGCGTTA	19	289	335	382	335.333	-	0
srn345086	716999	TAAAGAACTTAATCGCGTTA	20	74	103	126	101	-	0
srn345084	716997	ACTAAAGAACTTAATCGCGTTA	22	1683	1990	2106	1926.33	-	0
srn345063	716976	TCCGAAAACGATAAGGGTTGG	21	343	285	318	315.333	-	0
srn345012	716930	TATGGCAGAATTTACATT	18	1015	1303	1763	1360.33	-	0
srn345011	716929	ATATGGCAGAATTTACATT	19	114	129	145	129.333	-	0
srn345010	716928	TATATGGCAGAATTTACATT	20	755	821	1000	858.667	-	0
srn344180	715947	GGAAAAGTGCTACACAGA	18	107	93	208	136	-	0
srn344076	715806	TAAAAAGGTTCAACGTCTAA	20	185	232	319	245.333	-	0
srn342726	714005	AAGATGGAACAGAATTTA	18	154	137	219	170	-	0
srn342703	713984	TGTCTGTGCCAACTGTCTATA	21	133	120	155	136	-	0
srn342303	713515	GGACAGTATCTTCAATTA	18	150	121	259	176.667	-	0
srn342176	713375	AATATATTCGCCAACATC	18	166	191	212	189.667	-	0
srn341769	712909	TGTATGTCTTTAGTCGGAAA	20	238	253	355	282	-	0
srn340406	711231	ACTGTTTAGATTTTGATTGCTGTG	24	208	199	237	214.667	+	0
srn340118	710897	ACCAAATGATCCTAAATCGCACT	23	102	102	120	108	-	0
srn339671	710359	CAAGTGGTGTTGACCGTA	18	88	94	124	102	-	0
srn339509	710060	AGTTCCTCCTCTAAATATTC	20	349	384	551	428	-	0
srn339489	710040	TATTCAGATTTGCTGACA	18	102	112	187	133.667	+	0
srn339483	710034	TCTGCCTATTCAGATTTGCTGACA	24	829	768	720	772.333	+	0
srn339454	710013	TAAGATCTTCAAAGTCTTCTG	21	366	360	444	390	+	0
srn339433	709989	TAGGCATTGATTCTTCTTG	19	1328	1445	1848	1540.33	+	0
srn339330	709894	AATAGTCGTTACGCAGAAA	19	677	821	1100	866	+	0
srn339273	709854	TTGGAGAAAACTTAGCGACT	20	109	138	146	131	+	0
srn339211	709800	GAGCTAAAGCTGTGATTCC	19	258	199	255	237.333	+	0
srn338973	709548	GCACAAACAGTCGAAAAA	18	122	123	205	150	-	0
srn338504	708991	GCTAAGGCTAATGTCTTG	18	85	83	139	102.333	-	0
srn338465	708925	CGTCAGACTCTTAAAATTTTA	21	109	92	117	106	-	0
srn338207	708576	CGTCGTAGACCAAATCTTT	19	150	140	153	147.667	-	0
srn338116	708477	ATCAGAAAACAGATGTATA	19	68	65	177	103.333	-	0
srn337459	707610	CAGATGATCGTGTAGATG	18	109	90	152	117	-	0
srn337288	707415	TGCAAAGTCATGTGCCAA	18	91	96	149	112	-	0
srn332262	696263	AGTTTGATCATCAGCGCTTA	20	162	151	217	176.667	-	0
srn331033	693521	GATATATTGGTACTGTTGGT	20	214	215	273	234	+	0
srn329331	690909	CAATGTCTTCATGCAGCTA	19	105	118	143	122	-	0
srn329330	690908	CCAATGTCTTCATGCAGCTA	20	312	289	326	309	-	0
srn327827	688598	CCAAAGGGAGCATTCACACA	20	145	140	180	155	-	0
srn326790	686326	TGAGGCTGTTAATCTTTG	18	197	182	265	214.667	+	0
srn326710	686254	TAAGTGACTCCTGAGTAATTG	21	137	161	205	167.667	+	0
srn326604	686146	AAGGTGCAAATCGTGGATGAGT	22	158	161	137	152	+	0
srn326340	685824	TAACAGTCAAAAATCGTCATG	21	101	141	174	138.667	+	0
srn326277	685766	CAAACTGTTACGGCTATT	18	102	131	189	140.667	+	0
srn326114	685633	TGAATAGTTTCAACAGTTT	19	143	181	291	205	-	0
srn321229	675572	TCTGGATAGGAACCTGAGA	19	193	181	192	188.667	+	0
srn320346	674082	TAGCAATTATTCGTCAGACAATA	23	103	95	136	111.333	+	0
srn317694	666105	CTAGATCAGGTCCATAGG	18	130	123	160	137.667	+	0
srn317692	666103	AACTAGATCAGGTCCATA	18	79	113	156	116	-	0
srn315945	662671	AAAAGGAAAAAGGCTGATG	19	93	91	137	107	+	0
srn314333	659212	CAATACATTTTTCTGGGA	18	131	201	393	241.667	+	0
srn314221	659117	AACTGTTTTAATCTTTTCC	19	204	278	400	294	+	0
srn314220	659116	CAACTGTTTTAATCTTTTCC	20	516	572	796	628	+	0
srn314199	659095	TAAGGATATTTGGATCATC	19	120	118	184	140.667	+	0
srn314174	659074	TTGGACAATTTTTAACAGCC	20	88	112	142	114	+	0
srn313993	658809	TAAATGTTTTCAAGCCTT	18	102	112	171	128.333	-	0
srn3117	6025	GAAAGATCATTACCGTCA	18	104	110	162	125.333	-	0
srn3116	6024	CGAAAGATCATTACCGTCATC	21	345	303	426	358	-	0
srn305515	636263	TATGGAATTCCGAAGGCT	18	160	139	203	167.333	+	0
srn2942	5782	TGAAATCAATCAGCCCTAT	19	102	81	120	101	-	0
srn29362	64736	GATGTGGTTGTGTTGTTTTC	20	146	127	222	165	+	0
srn29332	64711	AGTGTCTGTGTCAGCTGCAGTTGAG	25	113	113	105	110.333	+	0
srn29283	64662	TAACTTGGCTGTTGTCACTATC	22	292	232	328	284	+	0
srn29134	64481	AAAGCATTGACTGATTGAGACTTAACT	27	148	158	146	150.667	+	0
srn290523	598389	TGATTCTACTTTCTCTGAGT	20	323	342	450	371.667	+	0
srn290136	597867	TGACTACCACTATCCGTCAAA	21	103	105	112	106.667	-	0
srn28982	64296	TAATGGTATAAGTTCCTGCTGATG	24	100	116	140	118.667	+	0
srn289633	597270	CAGACCATCACCGTGTCA	18	139	148	165	150.667	-	0
srn289627	597264	AATTTACAGACCATCACCGTGTCA	24	151	157	109	139	-	0
srn28962	64269	ATATGCTGTAGCCGCTGGC	19	112	111	150	124.333	+	0
srn2893	5716	TCAAAAAGTAGCACAAGTTT	20	112	109	173	131.333	-	0
srn288961	596290	AAAGTAGAATAGGATGTG	18	150	127	275	184	+	0
srn288716	596036	AACAGAAGAAATACCAGCT	19	95	115	124	111.333	-	0
srn288564	595867	CACCGTCTACAATTGCAGC	19	193	173	230	198.667	-	0
srn288563	595866	ACACCGTCTACAATTGCAGC	20	302	304	349	318.333	-	0
srn288197	595447	CAGAAGGTAGTAAAGTTG	18	120	81	134	111.667	-	0
srn288196	595446	ACAGAAGGTAGTAAAGTTG	19	423	309	487	406.333	-	0
srn287845	595067	TACAATCGGTTCTATATTTC	20	174	206	271	217	-	0
srn287498	594631	CAGGACGTCTCAATATTT	18	379	378	529	428.667	-	0
srn287497	594630	TCAGGACGTCTCAATATTT	19	346	293	476	371.667	-	0
srn287050	593942	TAACGGTCACGGTCTTCTAATTTTT	25	114	78	128	106.667	+	0
srn285919	592469	CAACAACCAGCAATCATCG	19	93	103	105	100.333	-	0
srn28568	63808	GGTTATCTCGTCGTTCGCT	19	149	123	145	139	+	0
srn282604	582150	AATGTTGTTGAACTGTCATT	20	357	502	620	493	+	0
srn281578	580838	TAAAGGCTTGTATGATATG	19	137	157	238	177.333	+	0
srn281261	580470	AGAAAGTAAAACGCTGTCA	19	99	84	122	101.667	+	0
srn281237	580446	TCTGCTAGGAATCTTGGG	18	2491	2531	3185	2735.67	+	0
srn281224	580432	TCAACAATCAGACCTCTG	18	139	129	194	154	+	0
srn281133	580335	CATGTCTGCCAGTCGTTCCTG	21	143	86	111	113.333	+	0
srn281014	580223	AAAGGATAAGGTCAACTTTTG	21	226	235	251	237.333	+	0
srn280886	580081	AAACGACCATTGGTTTTTAGCACTTG	26	171	136	121	142.667	+	0
srn28075	63180	GATGAGTGGTTGTGTCTTTTGT	22	177	125	175	159	+	0
srn280688	579857	TTTCGTGGATGTTATCTGTG	20	211	236	329	258.667	+	0
srn280619	579773	TATCCGTTGTGTAGCCTGTG	20	466	347	541	451.333	+	0
srn280618	579772	ATATCCGTTGTGTAGCCTGTG	21	471	404	509	461.333	+	0
srn280617	579771	AATATCCGTTGTGTAGCCTGTGT	23	134	111	152	132.333	+	0
srn280560	579711	CAGTCTTGCTCTTGTGTA	18	137	140	195	157.333	+	0
srn280360	579535	GAAAGTAGTAACATTATT	18	273	342	514	376.333	+	0
srn280359	579534	AGAAAGTAGTAACATTATT	19	186	309	466	320.333	+	0
srn280294	579474	AATAAAAGAACAGCCCTA	18	135	110	202	149	-	0
srn28029	63138	GAAGGAGCGGAACGGTATCTTTTG	24	251	247	199	232.333	+	0
srn280159	579371	AAGTAGTGCAGAAGTTTA	18	105	113	128	115.333	-	0
srn280112	579332	TGAGGATAAGACTTTATG	18	600	711	1252	854.333	+	0
srn279854	579072	ACGCGGCGGAAAATCTCGTT	20	254	249	227	243.333	+	0
srn27976	63059	AGAGGATTTAAATTAACT	18	96	128	236	153.333	+	0
srn279611	578841	TGTAGAATTTAATGGTCTTACT	22	213	269	311	264.333	+	0
srn279607	578837	TAGTTGTAGAATTTAATGGTCTTACT	26	88	120	134	114	+	0
srn279329	578628	CAAACTCTCCTGAAACACATA	21	143	109	148	133.333	-	0
srn279318	578617	CAGAAATCATTCAAACTCTCC	21	426	399	513	446	-	0
srn279196	578522	CAGGTGGATAAAGACAGA	18	202	184	183	189.667	-	0
srn279195	578521	TCAGGTGGATAAAGACAGA	19	274	212	240	242	-	0
srn279194	578520	GTCAGGTGGATAAAGACAGA	20	535	410	455	466.667	-	0
srn279129	578461	CCAGTACAGCAGCACTTA	18	76	101	144	107	-	0
srn279128	578460	GCCAGTACAGCAGCACTTA	19	182	211	229	207.333	-	0
srn279127	578459	TGCCAGTACAGCAGCACTTA	20	443	417	467	442.333	-	0
srn279053	578394	ATCATACTTACAGTCCTTT	19	116	150	228	164.667	-	0
srn279052	578393	GATCATACTTACAGTCCTTT	20	114	127	201	147.333	-	0
srn279048	578389	TGTTGATCATACTTACAGTCCTTT	24	147	197	196	180	-	0
srn279023	578369	GATTAGAATTGAATCCTCG	19	84	101	144	109.667	-	0
srn278708	578047	TGCAGTATCTGGTCCAAT	18	1438	1362	2259	1686.33	-	0
srn278707	578046	GTGCAGTATCTGGTCCAAT	19	163	133	217	171	-	0
srn277717	576938	CAGGTACAGTAGGTTGTG	18	86	105	155	115.333	+	0
srn27116	61937	GACGAGATTTTTAGTCAGT	19	75	78	157	103.333	-	0
srn269117	561283	AACAGGATCTAACGGAAA	18	91	124	142	119	-	0
srn268874	561008	CAAAATGATGTCAGTCTT	18	95	134	200	143	-	0
srn268528	560594	CACAGCAGCTACAGCCTTA	19	176	173	228	192.333	-	0
srn268073	559900	TTAGTAGATATCTCTTTTTATTATT	25	103	145	169	139	+	0
srn267979	559713	CGAATCATCTACTCTGTG	18	137	133	204	158	+	0
srn266806	558208	AGAAAGTGCGACTACTATT	19	84	90	135	103	-	0
srn262455	549310	AAAATATTGGAGGATTTGT	19	175	156	253	194.667	+	0
srn259579	544191	AACAGTACAATTTCCGCTAT	20	728	847	1143	906	-	0
srn259155	543673	GACAAGTCCTATGCCATTT	19	210	206	344	253.333	-	0
srn253454	529615	TTAGACGTTGAACCTTTTTA	20	246	219	329	264.667	+	0
srn253403	529525	TAAGGTTGTCTGCTTTCT	18	90	100	119	103	+	0
srn253375	529476	TCTGTGTAGCACTTTTCC	18	118	97	154	123	+	0
srn251796	526111	TATTGGTCTTTTGCTCGAC	19	108	107	134	116.333	+	0
srn251250	525154	TAACCGTCTCGACTTTGTT	19	385	325	495	401.667	+	0
srn250827	524426	CGAGTGTAGCATCAGTATGTT	21	141	188	209	179.333	+	0
srn250664	524180	GCTAAGTTTCAGATGATT	18	172	155	271	199.333	-	0
srn250432	524008	TGTGGAATTCCGAAGGCT	18	142	153	255	183.333	+	0
srn250405	523983	ACGCCCTTTGTATCTTGG	18	252	248	253	251	-	0
srn250251	523859	AAGATTTGAGACCTTAGG	18	113	101	159	124.333	+	0
srn239084	497986	TTATCGTGCAACTCCTTGTT	20	134	121	150	135	+	0
srn238730	497417	GATGTGCTTTAGCTTCTGCT	20	179	198	231	202.667	+	0
srn238110	496330	AAAGGGTTACTATTATGCTGATC	23	283	245	263	263.667	+	0
srn237946	496167	TGATGAGATAAATGGTATGAG	21	112	118	133	121	+	0
srn237944	496165	AATGATGAGATAAATGGTATG	21	162	156	160	159.333	+	0
srn237468	495668	GGAAAGTTTACCATCTTA	18	152	178	273	201	-	0
srn237236	495401	AGAAGCCATTTATCCTTG	18	159	215	296	223.333	-	0
srn237235	495400	AAGAAGCCATTTATCCTTG	19	254	292	337	294.333	-	0
srn235952	493602	TGCCAGAACGGTAGCAAGTTCG	22	92	91	128	103.667	-	0
srn235515	492877	AGTCTTTTCCTACGTCCA	18	84	114	152	116.667	-	0
srn235512	492874	GACAGTCTTTTCCTACGTCCA	21	139	106	148	131	-	0
srn232725	488825	AACAGCGTATCGTTCAAGAGTCA	23	128	136	151	138.333	-	0
srn228982	481471	CCTGTTCGTTTGATCACTAA	20	165	171	244	193.333	-	0
srn228130	480157	TGTTCCGACTAGAACCTC	18	237	230	294	253.667	+	0
srn228002	480025	TAGTATCTGTAGTTGCTGCA	20	261	287	349	299	+	0
srn227994	480016	CCGCTTTGTTAGTATCTG	18	270	247	373	296.667	+	0
srn227908	479938	ATACCGTATCAACTTTTTGC	20	148	151	216	171.667	+	0
srn227660	479668	CAGTCCGATCTTCTTGAG	18	194	168	258	206.667	+	0
srn227611	479608	AAGGCATACTCTCTGTGC	18	106	96	132	111.333	+	0
srn227605	479602	TATTCCAAGGCATACTCTCTGTG	23	124	101	108	111	+	0
srn226912	478640	TACAGAAATTTTAAGTCGAATT	22	77	116	154	115.667	-	0
srn221694	464341	CATCAGCCTTGTCCGTCA	18	206	177	259	214	-	0
srn221258	463804	AGCAGCGGGTGCTAAAGCCGTTA	23	117	96	101	104.667	-	0
srn219749	461810	AACAAGGTTCGCAGTCAA	18	113	111	157	127	-	0
srn219437	461398	AGCTAAGGCCGATCTTGA	18	155	122	201	159.333	-	0
srn219313	461259	CAGATGAAGTACAGGTCTATA	21	102	107	105	104.667	-	0
srn212699	443592	TTTAGGTCCAAACTCTTCTG	20	323	299	486	369.333	+	0
srn212630	443516	TATGAAGGCCTGCAGTCG	18	185	156	199	180	+	0
srn212523	443381	TGACTGTGGCTATTTGGG	18	310	279	483	357.333	+	0
srn212495	443358	AATTTCTTCTAAACTTGCTTTGA	23	90	112	108	103.333	+	0
srn212460	443307	ACAGGACTCAATAGTTGTTC	20	102	132	200	144.667	+	0
srn212438	443282	AAAGGCTATGATCTTTGT	18	194	187	291	224	+	0
srn212250	443123	CATATTTTAAGACCAAATA	19	200	184	305	229.667	-	0
srn212249	443122	TCATATTTTAAGACCAAATA	20	104	115	161	126.667	-	0
srn212194	443074	GAGATACTTTGGATTATTTGCT	22	117	89	146	117.333	+	0
srn212061	442941	ACAATATGTTTAAGCCAGA	19	100	118	141	119.667	-	0
srn212015	442886	ACAGGTAATGACTATATT	18	94	107	146	115.667	-	0
srn212014	442885	TACAGGTAATGACTATATT	19	203	282	440	308.333	-	0
srn211935	442811	AACAATTCAGCTTGGGTCT	19	204	171	201	192	-	0
srn211874	442755	AGCTGCAACGTGATCGTA	18	266	291	430	329	-	0
srn211873	442754	AAGCTGCAACGTGATCGTA	19	131	116	181	142.667	-	0
srn211871	442752	CTAAGCTGCAACGTGATCGTA	21	103	104	123	110	-	0
srn211731	442615	CTCCAATACACCAGCTAA	18	237	233	307	259	-	0
srn211719	442602	CTCCAGCTGCTGACTCCAATA	21	118	101	136	118.333	-	0
srn211527	442427	GAAAAGAGCTTAAATACA	18	112	116	230	152.667	-	0
srn210923	441849	TGTCAGATACGCAAGAGACTGCTA	24	162	201	186	183	-	0
srn210850	441794	GCTATCAATCCGAATCAGGAGATCT	25	225	203	244	224	-	0
srn210801	441755	GCTAAAGAGCAGAGCCTA	18	1036	1017	1159	1070.67	-	0
srn210717	441657	AGCAACAGCGTCAGGAATT	19	244	190	365	266.333	-	0
srn210713	441653	ATTAAGCAACAGCGTCAGG	19	112	94	119	108.333	-	0
srn210594	441540	ATAGTGTTCTAGACCGTTA	19	82	99	158	113	-	0
srn210593	441539	GATAGTGTTCTAGACCGTTA	20	243	238	403	294.667	-	0
srn210592	441538	AGATAGTGTTCTAGACCGTTA	21	375	374	547	432	-	0
srn210591	441537	AAGATAGTGTTCTAGACCGTTA	22	99	111	135	115	-	0
srn210589	441535	AGAAGATAGTGTTCTAGACCGTTA	24	497	558	559	538	-	0
srn210588	441534	AAGAAGATAGTGTTCTAGACCGTTA	25	835	798	912	848.333	-	0
srn210494	441445	CAAAGACAGTCTTGATTTTC	20	261	316	441	339.333	-	0
srn210493	441444	GCAAAGACAGTCTTGATT	18	382	424	725	510.333	-	0
srn210336	441285	AATTTGGTAGAAAAGCGGATA	21	112	130	117	119.667	-	0
srn209903	440709	CAACAGGACCAAGTCTAT	18	587	543	757	629	-	0
srn209747	440549	CATAATGAGCCGAGCATA	18	168	175	245	196	-	0
srn209374	440109	CAGTAGACAGATGATTATC	19	102	129	187	139.333	+	0
srn209372	440107	AGCAGTAGACAGATGATTA	19	379	293	471	381	-	0
srn209282	440039	GCTAGCAACCCAAACTTT	18	278	304	390	324	-	0
srn209281	440038	AGCTAGCAACCCAAACTTT	19	1515	1451	1687	1551	-	0
srn209176	439958	TAGGCCGGAGTAATTCTG	18	501	462	627	530	+	0
srn208918	439682	TGTAAGTTCTAGTCGTGT	18	194	188	349	243.667	-	0
srn208887	439658	AACAACAGTATCTCCAGCAGCTTC	24	537	430	389	452	-	0
srn208661	439411	GCTGGTCGAAATGATATG	18	96	102	116	104.667	+	0
srn208658	439408	TAAGCTGGTCGAAATGATATG	21	328	283	307	306	+	0
srn208620	439389	AAAAATGATGGAACAGCTG	19	129	120	186	145	-	0
srn208173	438728	ATAGTTGACCATAGCTCTCC	20	406	317	502	408.333	+	0
srn208154	438713	AATGAAATGATGAGGATAGT	20	429	410	547	462	+	0
srn208153	438712	GAATGAAATGATGAGGATAGT	21	92	88	120	100	+	0
srn208134	438694	TAGGTTTGCTTTGTTTACG	19	93	107	137	112.333	+	0
srn208129	438690	TGACTAGGTTTGCTTTGT	18	245	275	372	297.333	+	0
srn208100	438673	TGATTGTTTTAGATATTTGAC	21	98	129	177	134.667	+	0
srn208070	438649	AGGACATTCCACGATTGGC	19	124	124	182	143.333	+	0
srn208068	438647	AAAGGACATTCCACGATTGGC	21	133	117	148	132.667	+	0
srn208024	438615	TAGTAGTTATTTGTCGCATT	20	205	231	252	229.333	+	0
srn207978	438571	TAGGAGTTGGTTTTTTATG	19	200	186	268	218	+	0
srn207977	438570	ATAGGAGTTGGTTTTTTATG	20	172	153	145	156.667	+	0
srn207972	438565	TTTGAATAGGAGTTGGTT	18	229	230	379	279.333	+	0
srn207938	438532	CACGACTTCGTCTAGGATA	19	268	319	391	326	+	0
srn207884	438475	AGACTCCTGAGTAGTCGGTTGTTG	24	336	258	224	272.667	+	0
srn207869	438463	AATATCCTTTATAGACTCCTG	21	153	95	151	133	+	0
srn207840	438434	TCTGGTCTCTTTTGCTTCA	19	127	124	130	127	+	0
srn207823	438425	TGTCTTATGTCTGGTCTCT	19	202	214	345	253.667	+	0
srn207817	438419	AATAGATGTCTTATGTCTGGTCTCT	25	348	392	354	364.667	+	0
srn207813	438415	TGGGAATAGATGTCTTATG	19	750	785	1065	866.667	+	0
srn207784	438386	TTTGATCTGATGTGCATG	18	188	171	258	205.667	+	0
srn207780	438382	TATGTTTGATCTGATGTG	18	171	197	312	226.667	+	0
srn207778	438380	CATATGTTTGATCTGATGTG	20	151	177	285	204.333	+	0
srn207773	438375	TGTGACATATGTTTGATCTGATGTG	25	131	119	149	133	+	0
srn207772	438374	TTGTGACATATGTTTGATCTGATGTG	26	246	271	306	274.333	+	0
srn207771	438373	CTTGTGACATATGTTTGATCTGATGTG	27	115	109	111	111.667	+	0
srn207766	438368	TAAAACTTGTGACATATG	18	101	121	195	139	+	0
srn207764	438366	TCTAAAACTTGTGACATATG	20	111	130	181	140.667	+	0
srn207759	438361	TTTGGTCTAAAACTTGTG	18	263	324	497	361.333	+	0
srn207758	438360	TTTTGGTCTAAAACTTGTG	19	122	141	197	153.333	+	0
srn207725	438326	TGTGGAAAAATGCAGTAAGA	20	112	159	180	150.333	+	0
srn207721	438322	TAAGTGTGGAAAAATGCAGTA	21	615	672	669	652	+	0
srn207681	438283	AATGGATTAGATGGGAGGCTG	21	293	209	284	262	+	0
srn207605	438182	TAAGTAAGGAACCTGAGG	18	119	90	162	123.667	+	0
srn207088	437380	TCTGCTTGTAGCTGCCTTTGGC	22	87	119	154	120	+	0
srn206966	437203	AGTACGTTTTTTCACCTCTGA	21	112	91	190	131	+	0
srn206916	437148	CATCGGCATTAACATTTGTA	20	176	161	268	201.667	+	0
srn206825	437028	CAAGCTGTGCAATAACTTTACC	22	79	90	130	99.6667	+	0
srn206701	436848	TTGTTGTACCTGGATAATA	19	136	130	206	157.333	+	0
srn206513	436641	TTTGTTCTGAACTACTTGTATTACT	25	232	282	395	303	+	0
srn206457	436557	TGACGTATTGTGGTTCATA	19	426	452	742	540	+	0
srn206456	436556	TTGACGTATTGTGGTTCATA	20	79	84	147	103.333	+	0
srn206423	436524	TCTCTGATGTTCCATCCTT	19	273	218	300	263.667	+	0
srn206115	436138	CATGGTCCAATCAGAATTACC	21	129	142	165	145.333	+	0
srn206067	436068	CATACCTACTATTTGACCCACT	22	168	168	166	167.333	+	0
srn205912	435923	TATGGATTAGAAGATGTC	18	80	101	171	117.333	+	0
srn205821	435837	AAAGATGACGATGACATATG	20	99	119	117	111.667	+	0
srn202714	431186	GCCAACAAAGTTACTATTG	19	105	125	184	138	-	0
srn2026	4421	GAAAAAGGCTTCATCCGTGC	20	113	87	127	109	-	0
srn19368	44769	AATAGGACCGCCCACCTCTCTCTGATGTGACAAGGCG	37	368	239	187	264.667	+	0
srn193176	406858	TTAGACGTTGAACCTTTTTA	20	212	199	295	235.333	+	0
srn193120	406768	TAAGGTTGTCTGCTTTCT	18	85	106	121	104	+	0
srn193085	406719	TCTGTGTAGCACTTTTCC	18	107	107	162	125.333	+	0
srn190337	400828	TGTAAGAAGTCAGCCTTA	18	128	126	193	149	-	0
srn190208	400648	AGTATCAGAATTAGTAGCTTA	21	198	230	321	249.667	-	0
srn183847	386711	CGTCCTCATAAACTTTTG	18	1594	1451	1819	1621.33	+	0
srn183821	386685	AATATCAAGAAAGGCTAGGACATCCT	26	142	154	144	146.667	+	0
srn183722	386593	AAGAGATTGGCCGCTTGTG	19	197	121	162	160	+	0
srn183721	386592	AAAGAGATTGGCCGCTTGTG	20	345	207	226	259.333	+	0
srn183687	386563	AAGGCGCGTGCGATTTTTGG	20	766	710	1040	838.667	+	0
srn183686	386562	CAAGGCGCGTGCGATTTTTGG	21	2378	2121	2256	2251.67	+	0
srn183607	386486	CATGAAAGACGGTTTGAC	18	608	618	859	695	+	0
srn183600	386480	CATGGGCATGAAAGACGGTT	20	342	287	363	330.667	+	0
srn183533	386418	TTCGTGTTGGACAAAACG	18	107	127	211	148.333	+	0
srn183529	386414	CAGGTTCGTGTTGGACAAAACG	22	219	214	258	230.333	+	0
srn183528	386413	TCAGGTTCGTGTTGGACA	18	98	101	121	106.667	+	0
srn183523	386408	TAAAGTCAGGTTCGTGTT	18	573	518	793	628	+	0
srn183502	386390	CTAATTGTCCAAGACGGG	18	125	133	151	136.333	+	0
srn183489	386381	TATCTTCGGCTAATTGTC	18	235	249	339	274.333	+	0
srn183487	386379	AATATCTTCGGCTAATTGTC	20	1287	1371	1459	1372.33	+	0
srn183437	386328	GAAGGCTTGAAAGAATGAA	19	138	136	174	149.333	+	0
srn183392	386290	TTTGCGTTTGTAATACATCTGAT	23	93	137	148	126	+	0
srn183345	386252	TAATGTGTTTTGCTTTCC	18	117	116	146	126.333	+	0
srn183344	386251	ATAATGTGTTTTGCTTTCCTTGAA	24	201	147	175	174.333	+	0
srn183343	386250	CATAATGTGTTTTGCTTTCCTTGAA	25	169	118	106	131	+	0
srn183324	386233	ATCGAATTTAGCTTTGTC	18	152	175	306	211	+	0
srn183323	386232	GATCGAATTTAGCTTTGTC	19	356	423	512	430.333	+	0
srn183321	386230	AAGATCGAATTTAGCTTTGTC	21	118	105	143	122	+	0
srn183320	386229	TAAGATCGAATTTAGCTTTGTC	22	295	320	444	353	+	0
srn183319	386228	TTAAGATCGAATTTAGCTTTGTC	23	230	247	358	278.333	+	0
srn183282	386194	CTGCTCTATTATCGCTAAATTTTCT	25	90	119	90	99.6667	+	0
srn183210	386137	AAAGACACGGATTTTATAAGT	21	294	326	334	318	+	0
srn183205	386132	TTTTGAAAGACACGGATTTTA	21	179	184	284	215.667	+	0
srn183193	386119	AGATTGGCTTTCTTTTTG	18	140	193	223	185.333	+	0
srn183174	386101	TTGAATTTCGTCCATGTG	18	683	701	909	764.333	+	0
srn183173	386100	TTTGAATTTCGTCCATGTG	19	692	701	918	770.333	+	0
srn183108	386064	CAATCTAGTCTTCTTGGT	18	279	390	429	366	+	0
srn183078	386041	AGTTTCTCTGAGGCTCTCT	19	140	134	193	155.667	+	0
srn182805	385769	AGATTATGGTTCTAGTTCTT	20	89	130	161	126.667	-	0
srn182655	385594	TAAAAGCTCAAAATCGTA	18	390	417	839	548.667	-	0
srn182653	385592	GCTAAAAGCTCAAAATCGTA	20	299	305	455	353	-	0
srn179869	380777	TTTGTGAACTCCTTTGGG	18	176	162	243	193.667	+	0
srn179428	380259	AGTGTGTCTAAACTAATCTGAT	22	222	283	314	273	+	0
srn178747	379420	GACGAGTAGCTGACAGTTTA	20	102	83	135	106.667	-	0
srn176460	375827	TAGGTGGATGACAGTGTG	18	128	111	154	131	+	0
srn176281	375654	TCGCTGTGATTCCATCCTG	19	194	148	160	167.333	+	0
srn176279	375652	GGTCGCTGTGATTCCATCCTG	21	176	139	150	155	+	0
srn175960	375336	AATAAAAGAGTCAGGACA	18	128	117	170	138.333	+	0
srn175682	375060	TATGCCGACAAGACACGTAGTCT	23	136	110	108	118	-	0
srn175652	375033	GCTAAGCCGTTGACTCAAGATTTTG	25	98	100	101	99.6667	-	0
srn175593	374957	CACAGGTTCAGCAGGACTTT	20	338	231	270	279.667	-	0
srn175441	374803	ATCAGTCTTTAGATAGGATCA	21	95	102	108	101.667	-	0
srn175257	374624	CATCAGGCAGCTTTTAACGCATA	23	223	216	212	217	-	0
srn174999	374377	AACAGATTAGTCAGCACGTTT	21	120	141	186	149	-	0
srn174995	374373	AATCAACAGATTAGTCAGCACGTTT	25	129	124	156	136.333	-	0
srn174875	374257	GGACAGGATGTCTACTTA	18	90	95	119	101.333	-	0
srn174349	373734	AGCAGGCAGTCTCTTTTT	18	169	130	203	167.333	-	0
srn174306	373694	CGGAAGAGAATTCTTTGGTTA	21	165	121	178	154.667	-	0
srn171552	369489	TATGTAGAGGCTTTTTAAGCAGTTA	25	127	144	137	136	+	0
srn171479	369411	AAGAAATTCAAAGCCAGC	18	132	107	177	138.667	-	0
srn171322	369264	AATCAAAGGACGAACAGCTGCGTA	24	254	162	233	216.333	-	0
srn171301	369246	CAAAAGACAGTCAGCTAG	18	132	164	185	160.333	-	0
srn171300	369245	GCAAAAGACAGTCAGCTAG	19	368	370	528	422	-	0
srn171299	369244	AGCAAAAGACAGTCAGCTAG	20	160	158	203	173.667	-	0
srn171295	369240	TCAAAGCAAAAGACAGTCA	19	98	114	169	127	-	0
srn171257	369209	AATACAGAAATCACTCGTCTT	21	181	226	283	230	-	0
srn171254	369206	AAGAATACAGAAATCACTCGTCTT	24	206	216	196	206	-	0
srn171253	369205	GAAGAATACAGAAATCACTCGTCTT	25	276	277	266	273	-	0
srn171037	368973	AAAAGACAGTCAGCGAATTG	20	103	98	124	108.333	-	0
srn171036	368972	GAAAAGACAGTCAGCGAATTG	21	168	133	208	169.667	-	0
srn170123	367318	TATGATCGTATTTCTTAAT	19	79	80	147	102	+	0
srn169982	367184	AAGCTTTTGCATCTCTGCC	19	233	183	337	251	+	0
srn169351	366218	CATGCGACAACGATCTTTA	19	146	137	215	166	-	0
srn162940	350694	GCTGCAATTGAACTTGTC	18	99	96	167	120.667	+	0
srn160565	346883	CACAAGGTTTAGAGTATA	18	93	72	148	104.333	-	0
srn156789	337186	TGAAGATGTTCCAAAATCTG	20	211	218	310	246.333	-	0
srn156445	336762	CACGTGAATTTGTTCCGGCCGTA	23	244	255	128	209	-	0
srn155958	336168	ACAGTGGTTCTTATGTGT	18	91	106	122	106.333	-	0
srn151026	326400	GACAGAGCTTCACGACTTG	19	113	89	162	121.333	-	0
srn149575	324426	AGTCAGTCTTCATTTCTCTA	20	107	121	166	131.333	-	0
srn148700	323659	GCAGTGCCTAAGTCCAAA	18	95	104	163	120.667	-	0
srn148538	323488	GAAACCAGAGGATCAGCTA	19	160	144	171	158.333	-	0
srn148537	323487	CGAAACCAGAGGATCAGCTA	20	123	101	147	123.667	-	0
srn148498	323443	GACGACACCGTCAATCTACGTCGCTTT	27	153	111	82	115.333	-	0
srn148459	323414	TACAAGAAGTCCTCGTCG	18	86	107	134	109	-	0
srn148349	323300	AAACTTCAAGATCTTAGG	18	93	106	184	127.667	+	0
srn148348	323299	AAAACTTCAAGATCTTAGG	19	86	97	162	115	+	0
srn148082	323090	CGCGGTCTCACGATCGAAGAAGTTG	25	145	136	103	128	-	0
srn147714	322705	AGAAGTACAGATCGAGGTT	19	106	87	191	128	-	0
srn147713	322704	AAGAAGTACAGATCGAGGTT	20	107	74	141	107.333	-	0
srn147018	321992	CGTAAACATGGATTTCGTCACCGTA	25	240	272	177	229.667	-	0
srn146998	321974	AGTAAAATCCGTCGTCAA	18	124	99	201	141.333	-	0
srn146994	321970	ACCAAGTAAAATCCGTCGTCAA	22	131	128	158	139	-	0
srn146993	321969	AACCAAGTAAAATCCGTCGTCAA	23	252	266	318	278.667	-	0
srn146992	321968	CAACCAAGTAAAATCCGTCGTCAA	24	139	108	132	126.333	-	0
srn146991	321967	TCAACCAAGTAAAATCCGTCGTCAA	25	232	204	209	215	-	0
srn146990	321966	TTCAACCAAGTAAAATCCGTCGTCAA	26	122	99	120	113.667	-	0
srn146540	321528	CAGAAGTTCTTAAACCTT	18	145	168	327	213.333	-	0
srn146308	321236	CATGCAGTCAGTGATTAT	18	156	151	219	175.333	-	0
srn146306	321234	CTCATGCAGTCAGTGATTAT	20	79	107	137	107.667	-	0
srn146305	321233	ACTCATGCAGTCAGTGATTAT	21	92	111	116	106.333	-	0
srn141583	307209	TGTTAGTTCATAAAAAGTT	19	75	91	223	129.667	-	0
srn141562	307192	TGATCATTTGTTTCTCCTG	19	135	115	148	132.667	+	0
srn141560	307190	TCTGATCATTTGTTTCTCCTG	21	543	408	467	472.667	+	0
srn141558	307188	TGTCTGATCATTTGTTTCTCCTG	23	296	208	290	264.667	+	0
srn141521	307158	CAAGAACCAGGACCTAGT	18	221	180	256	219	+	0
srn141488	307124	ATTGTCGTTAAGAACTTGGGA	21	142	232	280	218	+	0
srn141471	307108	TACGGACTTCATGACCATTGT	21	932	996	1135	1021	+	0
srn141327	306979	TATCCTTAAGAGCATCCT	18	88	117	131	112	+	0
srn141279	306936	AAGCGTGTTACTTTTGTT	18	85	105	174	121.333	+	0
srn141231	306893	AACGGCTTTGTGATCAAG	18	344	394	505	414.333	+	0
srn141215	306881	AGCGTGCATGACAACGGCTTTGT	23	200	138	138	158.667	+	0
srn141175	306836	AATGACAGATAAGCGTTCGTG	21	177	165	159	167	+	0
srn141148	306811	GATGATTTGGAATTTCTTCT	20	390	435	530	451.667	+	0
srn141053	306718	AATCTTTAGATGCCGCTG	18	1073	752	1152	992.333	+	0
srn141049	306708	GCGGCTTCTAAATCTTTA	18	767	562	871	733.333	+	0
srn141025	306688	AGAGCTTTTGAACGTATT	18	88	101	194	127.667	+	0
srn141023	306686	AAAGAGCTTTTGAACGTA	18	562	627	1108	765.667	+	0
srn141022	306685	TAAAGAGCTTTTGAACGTA	19	123	130	235	162.667	+	0
srn140714	306392	TCCGCGTCCTAGAGCATCT	19	175	117	228	173.333	+	0
srn140630	306313	AAAGTTCGTAGGCGACCTTTGT	22	329	278	337	314.667	+	0
srn140558	306262	TTGACTGATAAATAGCACAGG	21	829	907	1062	932.667	+	0
srn140555	306259	AAATTGACTGATAAATAGCACAGG	24	112	138	112	120.667	+	0
srn140495	306196	TTTCCGCTCTAAACTCATT	19	154	127	213	164.667	+	0
srn140474	306184	TACTCCATTCATTTTCCGCT	20	113	125	144	127.333	+	0
srn140441	306159	TGACTTTTTTACTTGGCATATT	22	886	844	1145	958.333	+	0
srn140424	306147	TGACAGCTTTTCTGACTTTTTT	22	214	239	236	229.667	+	0
srn140415	306141	CAGGGATGACAGCTTTTC	18	115	97	138	116.667	+	0
srn140312	306045	CAACGATAAACTGAATGGT	19	74	105	134	104.333	+	0
srn140283	306013	GATGTCTTCAATGCCTGATT	20	800	723	745	756	+	0
srn140252	305995	TTTACCTGTAACCACTAG	18	345	350	399	364.667	+	0
srn140223	305970	AATGATCTTCAATAGAACGTTTTGA	25	223	247	325	265	+	0
srn140183	305937	CAAGATTGTACTCAAGTT	18	126	189	346	220.333	+	0
srn140182	305936	TCAAGATTGTACTCAAGTT	19	120	152	262	178	+	0
srn140177	305931	TTTGTTCAAGATTGTACT	18	94	134	283	170.333	+	0
srn140175	305929	TTTTTGTTCAAGATTGTACT	20	122	150	246	172.667	+	0
srn140155	305914	TAAATCTGTTTTTCCTTTTTGTT	23	92	106	112	103.333	+	0
srn140080	305845	TAACCCGCGCGGATGGCTTTGACGGA	26	373	302	262	312.333	+	0
srn140052	305826	CCTGAAGAACAGCATCACC	19	1150	1106	1433	1229.67	+	0
srn139995	305766	TATCCATCAAATCATCACC	19	204	200	234	212.667	+	0
srn139904	305685	TGACTGCAATCGTTGAGG	18	437	461	579	492.333	+	0
srn139808	305593	AACAAAAGTATCGACACTGT	20	168	183	294	215	+	0
srn139763	305553	TAGCTAGATTGCTAGGCGCTTCT	23	157	88	98	114.333	+	0
srn139714	305511	GAATTGTAAAAATTTCCGGCGTT	23	255	239	212	235.333	+	0
srn139713	305510	AGAATTGTAAAAATTTCCGGCGTT	24	183	155	142	160	+	0
srn139681	305469	TTAATTGAACTTCGTTGC	18	120	156	267	181	+	0
srn139645	305448	TAAGAGTATCAATGGCATCTG	21	476	518	591	528.333	+	0
srn138828	304506	CAAAAGTTCACTTTTGAGCCTA	22	234	232	306	257.333	-	0
srn138449	303839	GAAGTGGTTGTTTTAGGATGATT	23	196	182	199	192.333	+	0
srn137578	302421	TATGGAATTCCGAAGGCT	18	161	165	211	179	+	0
srn137551	302396	ACGCCCTTTGTATCTTGG	18	286	250	242	259.333	-	0
srn137384	302272	AAGATTTGAGACCTTAGG	18	103	93	166	120.667	+	0
srn137347	302238	AAGTGTCTGAAACTTTAATG	20	105	124	144	124.333	+	0
srn133493	293210	CTGTGTGCTCTATTTTTT	18	161	157	236	184.667	+	0
srn133492	293209	GCTGTGTGCTCTATTTTT	18	424	395	425	414.667	+	0
srn133491	293208	AGCTGTGTGCTCTATTTTT	19	2814	2642	2973	2809.67	+	0
srn133489	293206	TAAGCTGTGTGCTCTATT	18	1536	1749	2261	1848.67	+	0
srn133488	293205	GTAAGCTGTGTGCTCTATT	19	601	639	702	647.333	+	0
srn133483	293200	GCGATGTAAGCTGTGTGCTCTATT	24	4593	4221	3755	4189.67	+	0
srn133482	293199	AGCGATGTAAGCTGTGTGCTCTATT	25	1354	1289	1245	1296	+	0
srn133481	293198	AAGCGATGTAAGCTGTGTGCTCTATT	26	860	797	860	839	+	0
srn133480	293197	TAAGCGATGTAAGCTGTGTGCTCTATT	27	2340	2265	2109	2238	+	0
srn133479	293196	CTAAGCGATGTAAGCTGTGTGCTCTATT	28	1949	1793	1710	1817.33	+	0
srn133478	293195	CCTAAGCGATGTAAGCTGTGTGCTCTATT	29	3027	2698	2609	2778	+	0
srn133477	293194	CCCTAAGCGATGTAAGCTGTGTGCTCTATT	30	9760	7448	7632	8280	+	0
srn133476	293193	GCCCTAAGCGATGTAAGCTGTGTGCTCTATT	31	989	814	658	820.333	+	0
srn133474	293191	CAGCCCTAAGCGATGTAAGCTGTGTGCTCTATT	33	1520	1247	1134	1300.33	+	0
srn133473	293190	GCAGCCCTAAGCGATGTAAGCTGTGTGCTCTATT	34	1503	1157	1020	1226.67	+	0
srn133471	293188	CAGCAGCCCTAAGCGATGTAAGCTGTGTGCTCTATT	36	245	194	193	210.667	+	0
srn133470	293187	CCAGCAGCCCTAAGCGATGTAAGCTGTGTGCTCTATT	37	337	255	260	284	+	0
srn133430	293148	GGAGCAACAGCTTTGCGTGAAGCGGGTCAGGGGAGGAAT	39	292	112	120	174.667	+	0
srn131199	287517	CTTGTGCTGGAGTTTTTG	18	196	177	269	214	+	0
srn128990	281441	TCCTTGTGGCTCTTGGCGA	19	238	172	261	223.667	+	0
srn119441	259519	TAATTGATTGATGTGCATAGG	21	336	310	386	344	+	0
srn119288	259351	AGACTCACTGTAATCTGTT	19	113	134	188	145	+	0
srn119237	259297	AAAACGAAGGACTTCCTTGCT	21	132	166	159	152.333	+	0
srn119169	259201	AATTTCGTCTTCTGTAATT	19	100	90	141	110.333	+	0
srn119168	259200	CAATTTCGTCTTCTGTAATT	20	110	119	150	126.333	+	0
srn111969	243274	ATAGTCAGAAATCTTAACCTTGCT	24	91	117	102	103.333	+	0
srn111935	243243	TGGCGCTGTAATCCTTTGTC	20	417	466	535	472.667	+	0
srn111409	242613	GATACGTCTGACCTTTGTG	19	140	112	168	140	+	0
srn111336	242536	AATGACGGTAAAATTCTTTT	20	100	125	205	143.333	+	0
srn110795	242034	TAACTTGTTCGTCTTACT	18	116	112	180	136	+	0
srn110249	241419	AAAGAGCCAATCGTTCTGT	19	179	197	255	210.333	-	0
srn110157	241329	AAAATGTTAACCAGTCTA	18	210	234	420	288	-	0
srn109823	240890	ACCAAGGAACTTCCGATG	18	611	651	803	688.333	-	0
srn109811	240878	GTTGAGCCTTTTACCAAGGAACTTCCGATGG	31	146	93	87	108.667	-	0
srn108726	239637	CATCAACTGGAAAAGGTCCGA	21	153	163	187	167.667	-	0
srn107838	238425	AGGAAATTGCACAGCTGG	18	95	103	206	134.667	-	0
srn102340	227065	TAGCGTGATCAATGGCTTGGG	21	343	257	374	324.667	+	0
srn101249	225364	CAGCGACCAATGTTTTCT	18	303	278	364	315	+	0
srn101076	225106	TAAGGTCAGCATTCTGAGT	19	138	162	174	158	+	0
srn100586	224529	ACAGAAGAGCAAATCATG	18	112	100	176	129.333	-	0
srn100549	224487	GCTGAGTCTATCATGGAA	18	110	144	223	159	-	0
