# Supplementary material for: Analysis of Small RNAs in Streptococcus mutans under Acid Stress—A New Insight for Caries Research
Source: Int J Mol Sci. 2016 Sep 14;17(9):1529. doi: 10.3390/ijms17091529 (PMC5037804; doi:10.3390/ijms17091529)
Supplement: Supplementary file 1 [file ijms-17-01529-s001.zip › Table S2.xlsx]

## Sheet: sRNAs mapped to msRNAs
sRNA	start	length	Sequence	strand	counts-sample A	counts-sample B	counts-sample C	average counts-sRNAs	msRNA-ID	counts-msRNA
sRNA-321959	676678	25	TTTGATTTGAAGTTGTAAAGTCCGC	+	1	1	6	2.66667	PC-3p-119385	7
sRNA-624660	1319949	24	GCAGCTGAACTGTAATCTCCTGTA	+	11	6	10	9	PC-3p-184034	4
sRNA-587174	1254827	23	CAGTATACTGTAAGTGGCTCATT	+	216	210	268	231.333	PC-5p-19426	51
sRNA-880545	1922190	23	GAGCGGAATCTAGAATCTCAAGC	+	1	2	2	1.66667	PC-5p-170932	5
sRNA-237979	496193	22	GAGTGGGACGATAAGGTCGATT	+	5	7	6	6	PC-5p-96223	9
sRNA-751903	1649481	21	TAACTTCATCTGTATCTTTGC	+	230	226	322	259.333	PC-3p-187706	4
sRNA-317204	665080	21	CTTGCACTGTAGTAGTTTGTT	+	60	67	71	66	PC-5p-66693	14
sRNA-41740	93265	21	TATGCGGCGTTTTAGTCTGAT	+	30	20	26	25.3333	PC-5p-278233	3
sRNA-65808	148164	21	AATAGATAGAATATGACTGGC	+	29	19	22	23.3333	PC-5p-187671	4
sRNA-101044	225073	21	CATTGACAAGAGCTTCTTGGA	+	13	3	16	10.6667	PC-3p-176795	4
sRNA-637217	1355240	21	AATCCGATTAAGAAACTCTGG	+	9	6	10	8.33333	PC-5p-128078	6
sRNA-225131	473115	21	GGTTACTTTGTTCTGCTTGTG	+	2	0	3	1.66667	PC-3p-180063	4
sRNA-699014	1517815	21	TCTGCCTATAATGCTTTTTCT	+	1	0	2	1	PC-5p-225101	3
sRNA-236413	494379	20	TAATCATTCGTCTAGCTGGT	+	198	194	267	219.667	PC-3p-17359	58
sRNA-264667	552877	20	ATGGCTTTTAACTCTTTAGT	+	121	127	162	136.667	PC-5p-28564	35
sRNA-183863	386730	20	TGAGGGAATGTCACCAGCTA	+	69	67	58	64.6667	PC-3p-11655	85
sRNA-449271	938506	20	GATTTGTTGTGACTCTCATT	+	33	40	37	36.6667	PC-3p-4911	193
sRNA-652270	1382593	20	TGAGTGCTGTTTGAAGAACT	+	12	12	24	16	PC-5p-72503	12
sRNA-520929	1109043	20	TTTGGAATCATTTGGACGAT	+	8	7	19	11.3333	PC-5p-112227	8
sRNA-321994	676734	20	TTGCCAGTGACTGCCTCTTT	+	9	7	8	8	PC-3p-51458	18
sRNA-546844	1163969	20	CAAACCTTCACGCGCTGCCT	+	7	4	5	5.33333	PC-3p-57068	16
sRNA-542581	1154937	20	ATTGGGGTCAGCTGCTACTG	+	4	5	2	3.66667	PC-5p-152176	5
sRNA-512782	1078954	20	AGAATTTTTGGAAGGAGATG	+	2	5	3	3.33333	PC-3p-246974	3
sRNA-505643	1062816	20	AAACACCATTGTGACTTAGG	+	2	2	5	3	PC-3p-240800	3
sRNA-594265	1266936	20	CAATATGATGAATGTCTAGA	+	2	1	5	2.66667	PC-5p-130824	6
sRNA-265664	554758	20	TGATTTGAGAGGTTAGGATT	+	4	1	2	2.33333	PC-5p-196457	4
sRNA-869251	1898319	20	CAAATTCTTGATAGGTCATT	+	2	1	0	1	PC-3p-134130	6
sRNA-606163	1290464	19	TGATAGTCATGATAGTAGT	+	81	96	154	110.333	PC-3p-6074	158
sRNA-613122	1299494	19	TGATAGTCATGATAGTAGT	+	76	86	151	104.333	PC-3p-6074	158
sRNA-854131	1863536	19	TACGAGAGTCATTAGGATT	+	71	89	98	86	PC-3p-73584	12
sRNA-339080	709684	19	CAAGACTGCTGCATAGAAG	+	68	74	103	81.6667	PC-5p-15918	63
sRNA-605724	1289767	19	TCTGTTTTGTTGTATGAGC	+	57	64	108	76.3333	PC-5p-16930	59
sRNA-612674	1298797	19	TCTGTTTTGTTGTATGAGC	+	53	74	95	74	PC-5p-16930	59
sRNA-301961	627371	19	TTTCCCAAGTAGACTTGTC	+	55	53	70	59.3333	PC-3p-84343	10
sRNA-879163	1919090	19	TATCCTTAGTTGGCTGGGC	+	37	20	36	31	PC-3p-21793	46
sRNA-936432	2022431	19	ATTGGTGTTAATTCTCGTT	+	25	28	35	29.3333	PC-5p-272558	3
sRNA-630744	1335628	19	ACTGATTCTGATGCTCCTG	+	17	16	24	19	PC-3p-189700	4
sRNA-608502	1293596	19	CAGGCATTATCTGTAGGTG	+	16	21	14	17	PC-5p-266296	3
sRNA-543177	1155957	19	AAAGGAAAGACTGCTTGAT	+	13	15	15	14.3333	PC-3p-70151	13
sRNA-761850	1673384	19	AAAGCGGTCGTTGCTGAGT	+	11	9	11	10.3333	PC-5p-74537	12
sRNA-767812	1684137	19	AAAAAGAGAAATGGTCTGG	+	8	9	6	7.66667	PC-5p-42181	23
sRNA-755733	1655835	19	AAAAAGAGAAATGGTCTGG	+	6	7	9	7.33333	PC-5p-42181	23
sRNA-859974	1873414	19	AAAAAGAGAAATGGTCTGG	+	4	10	6	6.66667	PC-5p-42181	23
sRNA-639197	1359978	19	TAGCTGTCAAGAACAAGAG	+	5	3	4	4	PC-3p-94666	9
sRNA-326506	686008	19	CTAGAGGCCTTGAGTGGTA	+	5	1	4	3.33333	PC-5p-113946	7
sRNA-627190	1326436	19	TATAATTCACTCTGAGAGC	+	4	2	3	3	PC-3p-151987	5
sRNA-876827	1915790	19	TTGGGGCTGTTCTGGAACT	+	2	4	2	2.66667	PC-3p-148593	5
sRNA-673218	1451847	19	TCTTTCTTCTTCAGTGACT	+	2	2	3	2.33333	PC-5p-174423	5
sRNA-731734	1601365	19	AATCGGGATTTTGATGACC	+	1	2	3	2	PC-252-3p-201087	4
sRNA-373135	765639	19	AAGCACTTTCAGGTTAAGT	+	2	3	0	1.66667	PC-5p-206031	4
sRNA-767814	1684139	19	AAAAAGAGAAATGGTCTGG	+	1	2	2	1.66667	PC-5p-42181	23
sRNA-172304	370478	19	TGTTCAAGGATTGTTGGTA	+	0	1	2	1	PC-5p-97664	9
sRNA-548496	1167448	19	TAGCCTGAGGCAAATCAGT	+	1	1	1	1	PC-3p-155088	5
sRNA-512587	1078243	19	TGTGGTCAATGACGTCGGA	+	0	1	1	0.666667	PC-3p-204075	4
sRNA-124398	268495	18	TGTTACTTGCTCTTTGTG	+	121	90	133	114.667	PC-3p-113023	7
sRNA-419140	873915	18	TGTGACGTTGGCCATAGG	+	82	63	78	74.3333	PC-3p-15444	65
sRNA-646843	1373643	18	TATTGATTTTAGCTCTTG	+	38	62	71	57	PC-5p-86749	10
sRNA-682444	1475261	18	CTGCCTGATAAATCTCTT	+	39	49	74	54	PC-5p-246913	3
sRNA-503690	1059321	18	GAAGGTTTTGAGTTTAGC	+	41	52	51	48	PC-31-5p-81327	11
sRNA-395480	814799	18	CAAGCGGATTGTAGTGCT	-	30	42	66	46	PC-3p-2738	325
sRNA-526438	1118851	18	AAAACGAATGACTTTAGA	+	19	35	62	38.6667	PC-5p-25670	39
sRNA-847598	1848611	18	AGTGATTGTCTCTTGATT	+	23	28	60	37	PC-3p-153610	5
sRNA-724402	1583938	18	TAGGATTTTGAGTTGTTA	+	13	29	49	30.3333	PC-2967-3p-132245	6
sRNA-647512	1374489	18	TGGCAATTTGAACAGTGC	+	19	26	32	25.6667	PC-5p-133404	6
sRNA-581758	1242980	18	GAATTTATTGGACAGAGT	+	27	12	36	25	PC-5p-78897	11
sRNA-930247	2010000	18	TAATCTTCTGTAGCTGTA	+	21	13	35	23	PC-5p-200417	4
sRNA-417649	871427	18	TAAGATCGTAGATATTCC	+	14	20	34	22.6667	PC-3p-69439	13
sRNA-251438	525476	18	ACGGTTCATAAATTCAGG	+	10	17	38	21.6667	PC-3p-146211	6
sRNA-605078	1288676	18	ATTGGAAATGTCGTTGAT	+	12	11	26	16.3333	PC-3p-35134	28
sRNA-641207	1363602	18	TTTGGTTGGCCTTTTGGG	+	19	12	17	16	PC-5p-263490	3
sRNA-286606	593371	18	TTTGGTGAGCTGTTCATT	+	10	12	22	14.6667	PC-3p-89308	10
sRNA-612028	1297706	18	ATTGGAAATGTCGTTGAT	+	10	14	20	14.6667	PC-3p-35134	28
sRNA-718854	1570303	18	ATTGCGGATACTTTTGAC	+	11	10	22	14.3333	PC-3p-207625	4
sRNA-885153	1930461	18	TTTGGATAGTTTATGAGC	+	4	14	22	13.3333	PC-3p-96036	9
sRNA-569398	1214730	18	TTTTTTCAACACGTGGTG	+	11	17	11	13	PC-5p-84646	10
sRNA-641681	1364188	18	AATGGACTTGAGCAAGGT	+	9	12	17	12.6667	PC-5p-38025	25
sRNA-371538	763574	18	AAGCGTCTTAATATCAGC	+	3	9	16	9.33333	PC-3p-12346	81
sRNA-288095	595330	18	TAATCCTGATAGTCTGTT	+	12	6	9	9	PC-3p-88760	10
sRNA-749395	1641713	18	TCAGTCGCAAAGCTTTCC	+	9	8	6	7.66667	PC-3p-77647	11
sRNA-854107	1863503	18	GACGTTCATAAATTTCCT	+	9	5	9	7.66667	PC-5p-189120	4
sRNA-898731	1955888	18	ACGATTGGGGAACATGGC	+	3	12	8	7.66667	PC-3p-17109	59
sRNA-291139	599220	18	CAATGAAATTGGTGTAAG	+	5	1	16	7.33333	PC-5p-148653	5
sRNA-502726	1058067	18	TAATTTTCTGAACCAATA	+	3	7	11	7	PC-5p-172000	5
sRNA-935586	2021422	18	ATTGCGGATACTTTTGAC	+	2	6	13	7	PC-3p-207625	4
sRNA-545419	1161425	18	CATAGCTGTTGCATCTGG	+	4	6	10	6.66667	PC-31-3p-236103	3
sRNA-644883	1369770	18	CATCTGTCTGTGCTGAGC	+	8	6	5	6.33333	PC-5p-144915	6
sRNA-41965	93794	18	TGATGTCGCTAACTCACC	+	4	2	12	6	PC-3p-228431	3
sRNA-379029	779612	18	AGTAGCAACCACATCACT	-	4	2	9	5	PC-5p-143525	6
sRNA-241964	506316	18	TATATCCCAGACGTTGGA	+	3	2	10	5	PC-5p-19701	51
sRNA-778563	1719150	18	TGAGAATTTTAACTTAGA	+	1	4	8	4.33333	PC-5p-195718	4
sRNA-85005	183490	18	GCAGCACCTGATGTACCG	+	8	2	2	4	PC-5p-147295	5
sRNA-217816	459032	18	AAGCAGTTGGACTTTATC	+	2	5	5	4	PC-5p-13520	74
sRNA-641735	1364263	18	TAGATCAATAGGCTGCGC	+	5	2	5	4	PC-3p-90171	10
sRNA-838385	1826500	18	TCACATTTTCTCGTTGAT	+	2	5	4	3.66667	PC-3p-51071	18
sRNA-438534	911416	18	TAGTCTTTTGTCGTTACT	+	2	3	4	3	PC-3p-79761	11
sRNA-364684	751045	18	ATGTCTTGCTTTTTAACT	+	2	1	4	2.33333	PC-3p-109110	8
sRNA-777801	1716163	18	CTTCTTGGATGATTGGCA	+	2	3	2	2.33333	PC-3p-84177	10
sRNA-416222	869398	18	CAAAATAGGAAACTAACC	+	1	2	3	2	PC-5p-141755	6
sRNA-698787	1517225	18	GAGGAAGATCTTCGTTGG	+	1	1	4	2	PC-3p-183409	4
sRNA-73228	160779	18	TAGTCTTACTTGGCTGGT	+	2	1	2	1.66667	PC-3p-81171	11
sRNA-432834	902615	18	TAAGATTAAATTCTCACC	+	0	3	2	1.66667	PC-3p-120372	7
sRNA-701025	1521866	18	TAGGATCATGTAGATACC	+	0	3	2	1.66667	PC-3p-194445	4
sRNA-85397	183951	18	CATTTTTACGGTTAAAGG	+	1	2	1	1.33333	PC-5p-224852	3
sRNA-505624	1062777	18	TTAAGTGACGACCATGTT	+	2	1	1	1.33333	PC-5p-88468	10
sRNA-170624	368162	18	TCTGATGTTTACCACATG	+	0	0	3	1	PC-3p-263895	3
sRNA-187186	396108	18	CAAGCCTTCGTTAGGATT	+	1	1	1	1	PC-5p-124184	7
sRNA-485313	1021574	18	ACGTATTTCAAGCATTTT	+	1	1	1	1	PC-3p-253571	3
sRNA-605052	1288637	18	ACTGTTAATGACATGGCA	+	0	1	2	1	PC-5p-200977	4
sRNA-116162	249819	18	GATTTCGATTTTGTCGGT	+	2	0	0	0.666667	PC-3p-70489	13
sRNA-176583	375942	18	AAAGCTCTCACTGCTTTG	+	0	1	1	0.666667	PC-3p-240663	3
