# Supplementary material for: Analysis of Small RNAs in Streptococcus mutans under Acid Stress—A New Insight for Caries Research
Source: Int J Mol Sci. 2016 Sep 14;17(9):1529. doi: 10.3390/ijms17091529 (PMC5037804; doi:10.3390/ijms17091529)
Supplement: Supplementary file 1 [file ijms-17-01529-s001.zip › Table S3.xlsx]

## Sheet: srn884837
srn884837	p value (Tukey HSD)
7.5-0.5 vs 6.5-0.5	0
7.5-0.5 vs 5.5-0.5	0
7.5-0.5 vs 4.5-0.5	0
6.5-0.5 vs 5.5-0.5	0.004
6.5-0.5 vs 4.5-0.5	0.007
5.5-0.5 vs 4.5-0.5	0.942
7.5-1 vs 6.5-1	0.899
7.5-1 vs 5.5-1	0.003
7.5-1 vs 4.5-1	0.026
6.5-1 vs 5.5-1	0.008
6.5-1 vs 4.5-1	0.068
5.5-1 vs 4.5-1	0.427
7.5-2 vs 6.5-2	0.135
7.5-2 vs 5.5-2	0.001
7.5-2 vs 4.5-2	0.002
6.5-2 vs 5.5-2	0.009
6.5-2 vs 4.5-2	0.062
5.5-2 vs 4.5-2	0.54
7.5-0.5 vs 7.5-1	-
7.5-0.5 vs 7.5-2	-
7.5-1 vs 7.5-2	-
6.5-0.5 vs 6.5-1	-
6.5-0.5 vs 6.5-2	-
6.5-1 vs 6.5-2	-
5.5-0.5 vs 5.5-1	0.002
5.5-0.5 vs 5.5-2	0.433
5.5-1 vs 5.5-2	0.005
4.5-0.5 vs 4.5-1	-
4.5-0.5 vs 4.5-2	-
4.5-1 vs 4.5-2	-
- represented the p value ≥0.5 according to the outcomes of one-way ANOVA or kruskal Wallis test.

## Sheet: srn133480
srn133480	p value (Tukey HSD)
7.5-0.5 vs 6.5-0.5	0.026
7.5-0.5 vs 5.5-0.5	0
7.5-0.5 vs 4.5-0.5	0
6.5-0.5 vs 5.5-0.5	0
6.5-0.5 vs 4.5-0.5	0.026
5.5-0.5 vs 4.5-0.5	0.026
7.5-1 vs 6.5-1	0.026
7.5-1 vs 5.5-1	0
7.5-1 vs 4.5-1	0
6.5-1 vs 5.5-1	0
6.5-1 vs 4.5-1	0.026
5.5-1 vs 4.5-1	0.026
7.5-2 vs 6.5-2	0.083
7.5-2 vs 5.5-2	0
7.5-2 vs 4.5-2	0.001
6.5-2 vs 5.5-2	0.003
6.5-2 vs 4.5-2	0.053
5.5-2 vs 4.5-2	0.199
7.5-0.5 vs 7.5-1	-
7.5-0.5 vs 7.5-2	-
7.5-1 vs 7.5-2	-
6.5-0.5 vs 6.5-1	0.037
6.5-0.5 vs 6.5-2	0.07
6.5-1 vs 6.5-2	0.861
5.5-0.5 vs 5.5-1	0.424
5.5-0.5 vs 5.5-2	0.021
5.5-1 vs 5.5-2	0.109
4.5-0.5 vs 4.5-1	-
4.5-0.5 vs 4.5-2	-
4.5-1 vs 4.5-2	-
- represented the p value ≥0.5 according to the outcomes of one-way ANOVA or kruskal Wallis test.

## Sheet: glnQ
glnQ	p value (Tukey HSD)
7.5-0.5 vs 6.5-0.5	0
7.5-0.5 vs 5.5-0.5	0
7.5-0.5 vs 4.5-0.5	0.026
6.5-0.5 vs 5.5-0.5	0.026
6.5-0.5 vs 4.5-0.5	0.026
5.5-0.5 vs 4.5-0.5	0
7.5-1 vs 6.5-1	0.002
7.5-1 vs 5.5-1	0
7.5-1 vs 4.5-1	0.004
6.5-1 vs 5.5-1	0.017
6.5-1 vs 4.5-1	0.969
5.5-1 vs 4.5-1	0.01
7.5-2 vs 6.5-2	0.003
7.5-2 vs 5.5-2	0.171
7.5-2 vs 4.5-2	0.001
6.5-2 vs 5.5-2	0.058
6.5-2 vs 4.5-2	0.864
5.5-2 vs 4.5-2	0.02
7.5-0.5 vs 7.5-1	-
7.5-0.5 vs 7.5-2	-
7.5-1 vs 7.5-2	-
6.5-0.5 vs 6.5-1	-
6.5-0.5 vs 6.5-2	-
6.5-1 vs 6.5-2	-
5.5-0.5 vs 5.5-1	0.972
5.5-0.5 vs 5.5-2	0.004
5.5-1 vs 5.5-2	0.005
4.5-0.5 vs 4.5-1	0
4.5-0.5 vs 4.5-2	0
4.5-1 vs 4.5-2	0.168
- represented the p value ≥0.5 according to the outcomes of one-way ANOVA or kruskal Wallis test.

## Sheet: glnM
glnM	p value (Tukey HSD)
7.5-0.5 vs 6.5-0.5	0.002
7.5-0.5 vs 5.5-0.5	0
7.5-0.5 vs 4.5-0.5	0.104
6.5-0.5 vs 5.5-0.5	0.344
6.5-0.5 vs 4.5-0.5	0.055
5.5-0.5 vs 4.5-0.5	0.005
7.5-1 vs 6.5-1	0.002
7.5-1 vs 5.5-1	0.002
7.5-1 vs 4.5-1	0.176
6.5-1 vs 5.5-1	0.994
6.5-1 vs 4.5-1	0.042
5.5-1 vs 4.5-1	0.029
7.5-2 vs 6.5-2	0
7.5-2 vs 5.5-2	0.022
7.5-2 vs 4.5-2	0
6.5-2 vs 5.5-2	0.022
6.5-2 vs 4.5-2	0.022
5.5-2 vs 4.5-2	0
7.5-0.5 vs 7.5-1	0.052
7.5-0.5 vs 7.5-2	0.164
7.5-1 vs 7.5-2	0.005
6.5-0.5 vs 6.5-1	0.164
6.5-0.5 vs 6.5-2	0.005
6.5-1 vs 6.5-2	0.052
5.5-0.5 vs 5.5-1	0.178
5.5-0.5 vs 5.5-2	0
5.5-1 vs 5.5-2	0.001
4.5-0.5 vs 4.5-1	0.02
4.5-0.5 vs 4.5-2	0.001
4.5-1 vs 4.5-2	0.02

## Sheet: ffh
ffh	p value (Tukey HSD)
7.5-0.5 vs 6.5-0.5	0
7.5-0.5 vs 5.5-0.5	0
7.5-0.5 vs 4.5-0.5	0.026
6.5-0.5 vs 5.5-0.5	0.026
6.5-0.5 vs 4.5-0.5	0
5.5-0.5 vs 4.5-0.5	0.026
7.5-1 vs 6.5-1	0.026
7.5-1 vs 5.5-1	0
7.5-1 vs 4.5-1	0
6.5-1 vs 5.5-1	0.026
6.5-1 vs 4.5-1	0
5.5-1 vs 4.5-1	0.026
7.5-2 vs 6.5-2	0
7.5-2 vs 5.5-2	0.026
7.5-2 vs 4.5-2	0
6.5-2 vs 5.5-2	0.026
6.5-2 vs 4.5-2	0.026
5.5-2 vs 4.5-2	0
7.5-0.5 vs 7.5-1	0.001
7.5-0.5 vs 7.5-2	0.381
7.5-1 vs 7.5-2	0.003
6.5-0.5 vs 6.5-1	0
6.5-0.5 vs 6.5-2	0.001
6.5-1 vs 6.5-2	0.496
5.5-0.5 vs 5.5-1	0.999
5.5-0.5 vs 5.5-2	0.002
5.5-1 vs 5.5-2	0.002
4.5-0.5 vs 4.5-1	0.001
4.5-0.5 vs 4.5-2	0.024
4.5-1 vs 4.5-2	0.024

## Sheet: brpA
brpA	p value (Tukey HSD)
7.5-0.5 vs 6.5-0.5	0
7.5-0.5 vs 5.5-0.5	0
7.5-0.5 vs 4.5-0.5	0.026
6.5-0.5 vs 5.5-0.5	0.026
6.5-0.5 vs 4.5-0.5	0
5.5-0.5 vs 4.5-0.5	0.026
7.5-1 vs 6.5-1	0.001
7.5-1 vs 5.5-1	0.165
7.5-1 vs 4.5-1	0.003
6.5-1 vs 5.5-1	0.018
6.5-1 vs 4.5-1	0.86
5.5-1 vs 4.5-1	0.055
7.5-2 vs 6.5-2	0
7.5-2 vs 5.5-2	0.026
7.5-2 vs 4.5-2	0
6.5-2 vs 5.5-2	0.026
6.5-2 vs 4.5-2	0.026
5.5-2 vs 4.5-2	0
7.5-0.5 vs 7.5-1	0.02
7.5-0.5 vs 7.5-2	0.02
7.5-1 vs 7.5-2	0.001
6.5-0.5 vs 6.5-1	-
6.5-0.5 vs 6.5-2	-
6.5-1 vs 6.5-2	-
5.5-0.5 vs 5.5-1	0.308
5.5-0.5 vs 5.5-2	0.003
5.5-1 vs 5.5-2	0.001
4.5-0.5 vs 4.5-1	0
4.5-0.5 vs 4.5-2	0
4.5-1 vs 4.5-2	0.204
- represented the p value ≥0.5 according to the outcomes of one-way ANOVA or kruskal Wallis test.

## Sheet: relA
relA	p value (Tukey HSD)
7.5-0.5 vs 6.5-0.5	0
7.5-0.5 vs 5.5-0.5	0
7.5-0.5 vs 4.5-0.5	0.022
6.5-0.5 vs 5.5-0.5	0.022
6.5-0.5 vs 4.5-0.5	0
5.5-0.5 vs 4.5-0.5	0.022
7.5-1 vs 6.5-1	-
7.5-1 vs 5.5-1	-
7.5-1 vs 4.5-1	-
6.5-1 vs 5.5-1	-
6.5-1 vs 4.5-1	-
5.5-1 vs 4.5-1	-
7.5-2 vs 6.5-2	0.001
7.5-2 vs 5.5-2	0.07
7.5-2 vs 4.5-2	0
6.5-2 vs 5.5-2	0.05
6.5-2 vs 4.5-2	0.07
5.5-2 vs 4.5-2	0.001
7.5-0.5 vs 7.5-1	-
7.5-0.5 vs 7.5-2	-
7.5-1 vs 7.5-2	-
6.5-0.5 vs 6.5-1	0.032
6.5-0.5 vs 6.5-2	0.007
6.5-1 vs 6.5-2	0.414
5.5-0.5 vs 5.5-1	0.209
5.5-0.5 vs 5.5-2	0.194
5.5-1 vs 5.5-2	0.018
4.5-0.5 vs 4.5-1	0.016
4.5-0.5 vs 4.5-2	0.019
4.5-1 vs 4.5-2	0.985
- represented the p value ≥0.5 according to the outcomes of one-way ANOVA or kruskal Wallis test.
